# Supplementary material for: Identifying In Vitro Cultured Human Hepatocytes Markers with Machine Learning Methods Based on Single-Cell RNA-Seq Data
Source: Front Bioeng Biotechnol. 2022 May 30;10:916309. doi: 10.3389/fbioe.2022.916309 (PMC9189284; doi:10.3389/fbioe.2022.916309)
Supplement: Supplementary file 2 [file Table3.XLSX]

## Sheet: rules
Rules_0	passed counts:112
node_0: feature_name=ENSG00000173432	feature_id[66].value <= threshold=15016.080078125
node_1: feature_name=ENSG00000152558	feature_id[40].value <= threshold=800.4649963378906
node_2: feature_name=ENSG00000135218	feature_id[1262].value <= threshold=2.9800000190734863
node_3: feature_name=ENSG00000070756	feature_id[485].value <= threshold=177.81000518798828
node_4: feature_name=ENSG00000262902	feature_id[6].value <= threshold=79.06500053405762
node_5: feature_name=ENSG00000166557	feature_id[1459].value <= threshold=32.1299991607666
node_6: feature_name=ENSG00000177954	feature_id[1417].value <= threshold=653.2350158691406
node_7: feature_name=ENSG00000115738	feature_id[1319].value <= threshold=966.2699890136719
node_8: feature_name=ENSG00000088356	feature_id[1731].value > threshold=2.149999976158142
node_26: feature_name=ENSG00000205403	feature_id[296].value <= threshold=497.5249786376953
node_27: feature_name=ENSG00000187134	feature_id[268].value > threshold=14.164999961853027
node_35: feature_name=ENSG00000159840	feature_id[800].value <= threshold=311.6750030517578
Class: EnSC-derived hepatocyte
Rules_1	passed counts:109
node_0: feature_name=ENSG00000173432	feature_id[66].value <= threshold=15016.080078125
node_1: feature_name=ENSG00000152558	feature_id[40].value <= threshold=800.4649963378906
node_2: feature_name=ENSG00000135218	feature_id[1262].value > threshold=2.9800000190734863
node_210: feature_name=ENSG00000229807	feature_id[1586].value <= threshold=1.290000006556511
node_211: feature_name=ENSG00000197956	feature_id[138].value > threshold=105.88999938964844
Class: Human embryonic stem cell-derived hepatocyte-like cell
Rules_2	passed counts:96
node_0: feature_name=ENSG00000173432	feature_id[66].value <= threshold=15016.080078125
node_1: feature_name=ENSG00000152558	feature_id[40].value > threshold=800.4649963378906
node_227: feature_name=ENSG00000101084	feature_id[1450].value > threshold=6.559999942779541
node_229: feature_name=ENSG00000134153	feature_id[1658].value > threshold=68.22999954223633
node_231: feature_name=ENSG00000150938	feature_id[966].value <= threshold=9.024999618530273
Class: 5C-condition cultured human primary hepatocyte
Rules_3	passed counts:95
node_0: feature_name=ENSG00000173432	feature_id[66].value > threshold=15016.080078125
Class: Uncultured adult human primary hepatocyte
Rules_4	passed counts:63
node_0: feature_name=ENSG00000173432	feature_id[66].value <= threshold=15016.080078125
node_1: feature_name=ENSG00000152558	feature_id[40].value <= threshold=800.4649963378906
node_2: feature_name=ENSG00000135218	feature_id[1262].value <= threshold=2.9800000190734863
node_3: feature_name=ENSG00000070756	feature_id[485].value <= threshold=177.81000518798828
node_4: feature_name=ENSG00000262902	feature_id[6].value > threshold=79.06500053405762
node_96: feature_name=ENSG00000100644	feature_id[1347].value <= threshold=92.6500015258789
Class: Sorted ALB+ CYP3A4+ EnSC-derived hepatocyte
Rules_5	passed counts:58
node_0: feature_name=ENSG00000173432	feature_id[66].value <= threshold=15016.080078125
node_1: feature_name=ENSG00000152558	feature_id[40].value <= threshold=800.4649963378906
node_2: feature_name=ENSG00000135218	feature_id[1262].value <= threshold=2.9800000190734863
node_3: feature_name=ENSG00000070756	feature_id[485].value > threshold=177.81000518798828
node_99: feature_name=ENSG00000105697	feature_id[1196].value > threshold=8.775000095367432
node_189: feature_name=ENSG00000176153	feature_id[891].value <= threshold=120.61999893188477
node_190: feature_name=ENSG00000103811	feature_id[589].value <= threshold=257.2750015258789
node_191: feature_name=ENSG00000177600	feature_id[157].value <= threshold=1585.3099975585938
Class: EnSC-derived hepatoblast
Rules_6	passed counts:47
node_0: feature_name=ENSG00000173432	feature_id[66].value <= threshold=15016.080078125
node_1: feature_name=ENSG00000152558	feature_id[40].value <= threshold=800.4649963378906
node_2: feature_name=ENSG00000135218	feature_id[1262].value <= threshold=2.9800000190734863
node_3: feature_name=ENSG00000070756	feature_id[485].value <= threshold=177.81000518798828
node_4: feature_name=ENSG00000262902	feature_id[6].value <= threshold=79.06500053405762
node_5: feature_name=ENSG00000166557	feature_id[1459].value > threshold=32.1299991607666
node_93: feature_name=ENSG00000265241	feature_id[322].value <= threshold=57.189998626708984
Class: EnSC-derived EGFi-untreated hepatocyte
Rules_7	passed counts:45
node_0: feature_name=ENSG00000173432	feature_id[66].value <= threshold=15016.080078125
node_1: feature_name=ENSG00000152558	feature_id[40].value <= threshold=800.4649963378906
node_2: feature_name=ENSG00000135218	feature_id[1262].value <= threshold=2.9800000190734863
node_3: feature_name=ENSG00000070756	feature_id[485].value > threshold=177.81000518798828
node_99: feature_name=ENSG00000105697	feature_id[1196].value <= threshold=8.775000095367432
node_100: feature_name=ENSG00000130203	feature_id[106].value > threshold=18.760000228881836
node_102: feature_name=ENSG00000115306	feature_id[954].value > threshold=113.6500015258789
node_128: feature_name=ENSG00000197956	feature_id[138].value <= threshold=358.4199981689453
node_129: feature_name=ENSG00000243955	feature_id[685].value <= threshold=44.97500038146973
node_130: feature_name=ENSG00000116260	feature_id[1316].value > threshold=37.7450008392334
node_142: feature_name=ENSG00000111912	feature_id[772].value <= threshold=129.18000030517578
node_143: feature_name=ENSG00000065054	feature_id[1572].value <= threshold=41.2549991607666
node_144: feature_name=ENSG00000133639	feature_id[1593].value > threshold=29.109999656677246
Class: EnSC-derived cholangiocyte
Rules_8	passed counts:45
node_0: feature_name=ENSG00000173432	feature_id[66].value <= threshold=15016.080078125
node_1: feature_name=ENSG00000152558	feature_id[40].value <= threshold=800.4649963378906
node_2: feature_name=ENSG00000135218	feature_id[1262].value <= threshold=2.9800000190734863
node_3: feature_name=ENSG00000070756	feature_id[485].value > threshold=177.81000518798828
node_99: feature_name=ENSG00000105697	feature_id[1196].value <= threshold=8.775000095367432
node_100: feature_name=ENSG00000130203	feature_id[106].value > threshold=18.760000228881836
node_102: feature_name=ENSG00000115306	feature_id[954].value <= threshold=113.6500015258789
node_103: feature_name=ENSG00000089356	feature_id[841].value > threshold=5.694999933242798
node_119: feature_name=ENSG00000158764	feature_id[613].value > threshold=10.710000038146973
Class: EnSC-derived hepatic endoderm
Rules_9	passed counts:41
node_0: feature_name=ENSG00000173432	feature_id[66].value <= threshold=15016.080078125
node_1: feature_name=ENSG00000152558	feature_id[40].value <= threshold=800.4649963378906
node_2: feature_name=ENSG00000135218	feature_id[1262].value <= threshold=2.9800000190734863
node_3: feature_name=ENSG00000070756	feature_id[485].value > threshold=177.81000518798828
node_99: feature_name=ENSG00000105697	feature_id[1196].value <= threshold=8.775000095367432
node_100: feature_name=ENSG00000130203	feature_id[106].value > threshold=18.760000228881836
node_102: feature_name=ENSG00000115306	feature_id[954].value > threshold=113.6500015258789
node_128: feature_name=ENSG00000197956	feature_id[138].value <= threshold=358.4199981689453
node_129: feature_name=ENSG00000243955	feature_id[685].value > threshold=44.97500038146973
node_159: feature_name=ENSG00000157020	feature_id[1414].value <= threshold=225.21499633789062
node_160: feature_name=ENSG00000142937	feature_id[274].value <= threshold=1116.6849975585938
node_161: feature_name=ENSG00000160888	feature_id[671].value <= threshold=208.59000396728516
node_162: feature_name=ENSG00000147862	feature_id[1751].value <= threshold=4.004999876022339
node_163: feature_name=ENSG00000144381	feature_id[986].value <= threshold=602.1950073242188
Class: EnSC-derived TPPB-untreated cholangiocyte
Rules_10	passed counts:33
node_0: feature_name=ENSG00000173432	feature_id[66].value <= threshold=15016.080078125
node_1: feature_name=ENSG00000152558	feature_id[40].value <= threshold=800.4649963378906
node_2: feature_name=ENSG00000135218	feature_id[1262].value <= threshold=2.9800000190734863
node_3: feature_name=ENSG00000070756	feature_id[485].value > threshold=177.81000518798828
node_99: feature_name=ENSG00000105697	feature_id[1196].value <= threshold=8.775000095367432
node_100: feature_name=ENSG00000130203	feature_id[106].value <= threshold=18.760000228881836
Class: Cultured human primary intrahepatic biliary epithelial cell
Rules_11	passed counts:24
node_0: feature_name=ENSG00000173432	feature_id[66].value <= threshold=15016.080078125
node_1: feature_name=ENSG00000152558	feature_id[40].value <= threshold=800.4649963378906
node_2: feature_name=ENSG00000135218	feature_id[1262].value <= threshold=2.9800000190734863
node_3: feature_name=ENSG00000070756	feature_id[485].value > threshold=177.81000518798828
node_99: feature_name=ENSG00000105697	feature_id[1196].value <= threshold=8.775000095367432
node_100: feature_name=ENSG00000130203	feature_id[106].value > threshold=18.760000228881836
node_102: feature_name=ENSG00000115306	feature_id[954].value <= threshold=113.6500015258789
node_103: feature_name=ENSG00000089356	feature_id[841].value <= threshold=5.694999933242798
node_104: feature_name=ENSG00000160973	feature_id[1255].value > threshold=38.26499938964844
Class: Endoderm stem cell (EnSC)
Rules_12	passed counts:24
node_0: feature_name=ENSG00000173432	feature_id[66].value <= threshold=15016.080078125
node_1: feature_name=ENSG00000152558	feature_id[40].value <= threshold=800.4649963378906
node_2: feature_name=ENSG00000135218	feature_id[1262].value <= threshold=2.9800000190734863
node_3: feature_name=ENSG00000070756	feature_id[485].value <= threshold=177.81000518798828
node_4: feature_name=ENSG00000262902	feature_id[6].value <= threshold=79.06500053405762
node_5: feature_name=ENSG00000166557	feature_id[1459].value <= threshold=32.1299991607666
node_6: feature_name=ENSG00000177954	feature_id[1417].value > threshold=653.2350158691406
node_50: feature_name=ENSG00000105697	feature_id[1196].value <= threshold=39.14500045776367
node_51: feature_name=ENSG00000171236	feature_id[266].value <= threshold=22.324999809265137
node_52: feature_name=ENSG00000140465	feature_id[1036].value > threshold=0.5899999737739563
node_68: feature_name=ENSG00000187193	feature_id[145].value > threshold=0.6100000143051147
node_74: feature_name=ENSG00000142156	feature_id[847].value <= threshold=51.829999923706055
Class: EnSC-derived hepatocyte
Rules_13	passed counts:19
node_0: feature_name=ENSG00000173432	feature_id[66].value <= threshold=15016.080078125
node_1: feature_name=ENSG00000152558	feature_id[40].value <= threshold=800.4649963378906
node_2: feature_name=ENSG00000135218	feature_id[1262].value <= threshold=2.9800000190734863
node_3: feature_name=ENSG00000070756	feature_id[485].value <= threshold=177.81000518798828
node_4: feature_name=ENSG00000262902	feature_id[6].value <= threshold=79.06500053405762
node_5: feature_name=ENSG00000166557	feature_id[1459].value <= threshold=32.1299991607666
node_6: feature_name=ENSG00000177954	feature_id[1417].value > threshold=653.2350158691406
node_50: feature_name=ENSG00000105697	feature_id[1196].value <= threshold=39.14500045776367
node_51: feature_name=ENSG00000171236	feature_id[266].value <= threshold=22.324999809265137
node_52: feature_name=ENSG00000140465	feature_id[1036].value <= threshold=0.5899999737739563
node_53: feature_name=ENSG00000119772	feature_id[1674].value <= threshold=6.144999980926514
Class: EnSC-derived EGFi-untreated hepatocyte
Rules_14	passed counts:18
node_0: feature_name=ENSG00000173432	feature_id[66].value <= threshold=15016.080078125
node_1: feature_name=ENSG00000152558	feature_id[40].value <= threshold=800.4649963378906
node_2: feature_name=ENSG00000135218	feature_id[1262].value <= threshold=2.9800000190734863
node_3: feature_name=ENSG00000070756	feature_id[485].value <= threshold=177.81000518798828
node_4: feature_name=ENSG00000262902	feature_id[6].value <= threshold=79.06500053405762
node_5: feature_name=ENSG00000166557	feature_id[1459].value <= threshold=32.1299991607666
node_6: feature_name=ENSG00000177954	feature_id[1417].value > threshold=653.2350158691406
node_50: feature_name=ENSG00000105697	feature_id[1196].value > threshold=39.14500045776367
node_90: feature_name=ENSG00000133424	feature_id[1660].value <= threshold=3.049999952316284
Class: EnSC-derived hepatoblast
Rules_15	passed counts:18
node_0: feature_name=ENSG00000173432	feature_id[66].value <= threshold=15016.080078125
node_1: feature_name=ENSG00000152558	feature_id[40].value <= threshold=800.4649963378906
node_2: feature_name=ENSG00000135218	feature_id[1262].value <= threshold=2.9800000190734863
node_3: feature_name=ENSG00000070756	feature_id[485].value <= threshold=177.81000518798828
node_4: feature_name=ENSG00000262902	feature_id[6].value <= threshold=79.06500053405762
node_5: feature_name=ENSG00000166557	feature_id[1459].value <= threshold=32.1299991607666
node_6: feature_name=ENSG00000177954	feature_id[1417].value <= threshold=653.2350158691406
node_7: feature_name=ENSG00000115738	feature_id[1319].value > threshold=966.2699890136719
node_43: feature_name=ENSG00000169045	feature_id[412].value <= threshold=72.59500122070312
node_44: feature_name=ENSG00000068366	feature_id[529].value > threshold=2.909999907016754
Class: EnSC-derived EGFi-untreated hepatocyte
Rules_16	passed counts:16
node_0: feature_name=ENSG00000173432	feature_id[66].value <= threshold=15016.080078125
node_1: feature_name=ENSG00000152558	feature_id[40].value <= threshold=800.4649963378906
node_2: feature_name=ENSG00000135218	feature_id[1262].value > threshold=2.9800000190734863
node_210: feature_name=ENSG00000229807	feature_id[1586].value > threshold=1.290000006556511
node_216: feature_name=ENSG00000121691	feature_id[159].value > threshold=82.7750015258789
Class: Hepatocyte derived from ProliHH P5 through 3D maturation
Rules_17	passed counts:16
node_0: feature_name=ENSG00000173432	feature_id[66].value <= threshold=15016.080078125
node_1: feature_name=ENSG00000152558	feature_id[40].value <= threshold=800.4649963378906
node_2: feature_name=ENSG00000135218	feature_id[1262].value <= threshold=2.9800000190734863
node_3: feature_name=ENSG00000070756	feature_id[485].value > threshold=177.81000518798828
node_99: feature_name=ENSG00000105697	feature_id[1196].value <= threshold=8.775000095367432
node_100: feature_name=ENSG00000130203	feature_id[106].value > threshold=18.760000228881836
node_102: feature_name=ENSG00000115306	feature_id[954].value > threshold=113.6500015258789
node_128: feature_name=ENSG00000197956	feature_id[138].value > threshold=358.4199981689453
node_180: feature_name=ENSG00000179222	feature_id[1051].value > threshold=63.39999961853027
Class: Human embryonic stem cell-derived hepatocyte-like cell
Rules_18	passed counts:15
node_0: feature_name=ENSG00000173432	feature_id[66].value <= threshold=15016.080078125
node_1: feature_name=ENSG00000152558	feature_id[40].value <= threshold=800.4649963378906
node_2: feature_name=ENSG00000135218	feature_id[1262].value <= threshold=2.9800000190734863
node_3: feature_name=ENSG00000070756	feature_id[485].value > threshold=177.81000518798828
node_99: feature_name=ENSG00000105697	feature_id[1196].value <= threshold=8.775000095367432
node_100: feature_name=ENSG00000130203	feature_id[106].value > threshold=18.760000228881836
node_102: feature_name=ENSG00000115306	feature_id[954].value <= threshold=113.6500015258789
node_103: feature_name=ENSG00000089356	feature_id[841].value <= threshold=5.694999933242798
node_104: feature_name=ENSG00000160973	feature_id[1255].value <= threshold=38.26499938964844
node_105: feature_name=ENSG00000118271	feature_id[327].value <= threshold=104.5099983215332
Class: Definitive endoderm
Rules_19	passed counts:15
node_0: feature_name=ENSG00000173432	feature_id[66].value <= threshold=15016.080078125
node_1: feature_name=ENSG00000152558	feature_id[40].value <= threshold=800.4649963378906
node_2: feature_name=ENSG00000135218	feature_id[1262].value <= threshold=2.9800000190734863
node_3: feature_name=ENSG00000070756	feature_id[485].value <= threshold=177.81000518798828
node_4: feature_name=ENSG00000262902	feature_id[6].value <= threshold=79.06500053405762
node_5: feature_name=ENSG00000166557	feature_id[1459].value <= threshold=32.1299991607666
node_6: feature_name=ENSG00000177954	feature_id[1417].value > threshold=653.2350158691406
node_50: feature_name=ENSG00000105697	feature_id[1196].value <= threshold=39.14500045776367
node_51: feature_name=ENSG00000171236	feature_id[266].value > threshold=22.324999809265137
node_77: feature_name=ENSG00000051523	feature_id[441].value > threshold=131.0800018310547
Class: EnSC-derived immature hepatocyte
Rules_20	passed counts:14
node_0: feature_name=ENSG00000173432	feature_id[66].value <= threshold=15016.080078125
node_1: feature_name=ENSG00000152558	feature_id[40].value <= threshold=800.4649963378906
node_2: feature_name=ENSG00000135218	feature_id[1262].value <= threshold=2.9800000190734863
node_3: feature_name=ENSG00000070756	feature_id[485].value <= threshold=177.81000518798828
node_4: feature_name=ENSG00000262902	feature_id[6].value <= threshold=79.06500053405762
node_5: feature_name=ENSG00000166557	feature_id[1459].value <= threshold=32.1299991607666
node_6: feature_name=ENSG00000177954	feature_id[1417].value <= threshold=653.2350158691406
node_7: feature_name=ENSG00000115738	feature_id[1319].value <= threshold=966.2699890136719
node_8: feature_name=ENSG00000088356	feature_id[1731].value <= threshold=2.149999976158142
node_9: feature_name=ENSG00000182195	feature_id[1231].value <= threshold=42.48499870300293
node_10: feature_name=ENSG00000281383	feature_id[1383].value > threshold=7.699999809265137
node_14: feature_name=ENSG00000103335	feature_id[1666].value <= threshold=16.90500020980835
Class: EnSC-derived hepatocyte
Rules_21	passed counts:10
node_0: feature_name=ENSG00000173432	feature_id[66].value <= threshold=15016.080078125
node_1: feature_name=ENSG00000152558	feature_id[40].value <= threshold=800.4649963378906
node_2: feature_name=ENSG00000135218	feature_id[1262].value <= threshold=2.9800000190734863
node_3: feature_name=ENSG00000070756	feature_id[485].value > threshold=177.81000518798828
node_99: feature_name=ENSG00000105697	feature_id[1196].value <= threshold=8.775000095367432
node_100: feature_name=ENSG00000130203	feature_id[106].value > threshold=18.760000228881836
node_102: feature_name=ENSG00000115306	feature_id[954].value > threshold=113.6500015258789
node_128: feature_name=ENSG00000197956	feature_id[138].value <= threshold=358.4199981689453
node_129: feature_name=ENSG00000243955	feature_id[685].value <= threshold=44.97500038146973
node_130: feature_name=ENSG00000116260	feature_id[1316].value <= threshold=37.7450008392334
node_131: feature_name=ENSG00000198682	feature_id[432].value <= threshold=70.07500076293945
Class: EnSC-derived TPPB-untreated cholangiocyte
Rules_22	passed counts:10
node_0: feature_name=ENSG00000173432	feature_id[66].value <= threshold=15016.080078125
node_1: feature_name=ENSG00000152558	feature_id[40].value <= threshold=800.4649963378906
node_2: feature_name=ENSG00000135218	feature_id[1262].value <= threshold=2.9800000190734863
node_3: feature_name=ENSG00000070756	feature_id[485].value <= threshold=177.81000518798828
node_4: feature_name=ENSG00000262902	feature_id[6].value > threshold=79.06500053405762
node_96: feature_name=ENSG00000100644	feature_id[1347].value > threshold=92.6500015258789
Class: Hepatocyte derived from ProliHH P5 through 3D maturation
Rules_23	passed counts:10
node_0: feature_name=ENSG00000173432	feature_id[66].value <= threshold=15016.080078125
node_1: feature_name=ENSG00000152558	feature_id[40].value <= threshold=800.4649963378906
node_2: feature_name=ENSG00000135218	feature_id[1262].value <= threshold=2.9800000190734863
node_3: feature_name=ENSG00000070756	feature_id[485].value <= threshold=177.81000518798828
node_4: feature_name=ENSG00000262902	feature_id[6].value <= threshold=79.06500053405762
node_5: feature_name=ENSG00000166557	feature_id[1459].value <= threshold=32.1299991607666
node_6: feature_name=ENSG00000177954	feature_id[1417].value <= threshold=653.2350158691406
node_7: feature_name=ENSG00000115738	feature_id[1319].value <= threshold=966.2699890136719
node_8: feature_name=ENSG00000088356	feature_id[1731].value <= threshold=2.149999976158142
node_9: feature_name=ENSG00000182195	feature_id[1231].value > threshold=42.48499870300293
node_17: feature_name=ENSG00000248527	feature_id[243].value > threshold=1964.9349975585938
Class: EnSC-derived EGFi-untreated hepatocyte
Rules_24	passed counts:7
node_0: feature_name=ENSG00000173432	feature_id[66].value <= threshold=15016.080078125
node_1: feature_name=ENSG00000152558	feature_id[40].value <= threshold=800.4649963378906
node_2: feature_name=ENSG00000135218	feature_id[1262].value <= threshold=2.9800000190734863
node_3: feature_name=ENSG00000070756	feature_id[485].value > threshold=177.81000518798828
node_99: feature_name=ENSG00000105697	feature_id[1196].value <= threshold=8.775000095367432
node_100: feature_name=ENSG00000130203	feature_id[106].value > threshold=18.760000228881836
node_102: feature_name=ENSG00000115306	feature_id[954].value > threshold=113.6500015258789
node_128: feature_name=ENSG00000197956	feature_id[138].value <= threshold=358.4199981689453
node_129: feature_name=ENSG00000243955	feature_id[685].value > threshold=44.97500038146973
node_159: feature_name=ENSG00000157020	feature_id[1414].value <= threshold=225.21499633789062
node_160: feature_name=ENSG00000142937	feature_id[274].value > threshold=1116.6849975585938
node_170: feature_name=ENSG00000165029	feature_id[547].value > threshold=70.67000007629395
Class: EnSC-derived cholangiocyte
Rules_25	passed counts:7
node_0: feature_name=ENSG00000173432	feature_id[66].value <= threshold=15016.080078125
node_1: feature_name=ENSG00000152558	feature_id[40].value <= threshold=800.4649963378906
node_2: feature_name=ENSG00000135218	feature_id[1262].value <= threshold=2.9800000190734863
node_3: feature_name=ENSG00000070756	feature_id[485].value <= threshold=177.81000518798828
node_4: feature_name=ENSG00000262902	feature_id[6].value <= threshold=79.06500053405762
node_5: feature_name=ENSG00000166557	feature_id[1459].value <= threshold=32.1299991607666
node_6: feature_name=ENSG00000177954	feature_id[1417].value > threshold=653.2350158691406
node_50: feature_name=ENSG00000105697	feature_id[1196].value <= threshold=39.14500045776367
node_51: feature_name=ENSG00000171236	feature_id[266].value > threshold=22.324999809265137
node_77: feature_name=ENSG00000051523	feature_id[441].value <= threshold=131.0800018310547
node_78: feature_name=ENSG00000137207	feature_id[578].value <= threshold=193.8300018310547
Class: Hepatocyte derived from ProliHH P2 through 3D maturation
Rules_26	passed counts:7
node_0: feature_name=ENSG00000173432	feature_id[66].value <= threshold=15016.080078125
node_1: feature_name=ENSG00000152558	feature_id[40].value <= threshold=800.4649963378906
node_2: feature_name=ENSG00000135218	feature_id[1262].value <= threshold=2.9800000190734863
node_3: feature_name=ENSG00000070756	feature_id[485].value <= threshold=177.81000518798828
node_4: feature_name=ENSG00000262902	feature_id[6].value <= threshold=79.06500053405762
node_5: feature_name=ENSG00000166557	feature_id[1459].value <= threshold=32.1299991607666
node_6: feature_name=ENSG00000177954	feature_id[1417].value > threshold=653.2350158691406
node_50: feature_name=ENSG00000105697	feature_id[1196].value <= threshold=39.14500045776367
node_51: feature_name=ENSG00000171236	feature_id[266].value <= threshold=22.324999809265137
node_52: feature_name=ENSG00000140465	feature_id[1036].value > threshold=0.5899999737739563
node_68: feature_name=ENSG00000187193	feature_id[145].value <= threshold=0.6100000143051147
node_69: feature_name=ENSG00000260032	feature_id[1324].value <= threshold=102.00500106811523
Class: EnSC-derived EGFi-untreated hepatocyte
Rules_27	passed counts:6
node_0: feature_name=ENSG00000173432	feature_id[66].value <= threshold=15016.080078125
node_1: feature_name=ENSG00000152558	feature_id[40].value <= threshold=800.4649963378906
node_2: feature_name=ENSG00000135218	feature_id[1262].value <= threshold=2.9800000190734863
node_3: feature_name=ENSG00000070756	feature_id[485].value > threshold=177.81000518798828
node_99: feature_name=ENSG00000105697	feature_id[1196].value <= threshold=8.775000095367432
node_100: feature_name=ENSG00000130203	feature_id[106].value > threshold=18.760000228881836
node_102: feature_name=ENSG00000115306	feature_id[954].value > threshold=113.6500015258789
node_128: feature_name=ENSG00000197956	feature_id[138].value <= threshold=358.4199981689453
node_129: feature_name=ENSG00000243955	feature_id[685].value > threshold=44.97500038146973
node_159: feature_name=ENSG00000157020	feature_id[1414].value > threshold=225.21499633789062
node_173: feature_name=ENSG00000198755	feature_id[132].value <= threshold=303.42999267578125
Class: EnSC-derived EGFi-untreated hepatocyte
Rules_28	passed counts:6
node_0: feature_name=ENSG00000173432	feature_id[66].value <= threshold=15016.080078125
node_1: feature_name=ENSG00000152558	feature_id[40].value <= threshold=800.4649963378906
node_2: feature_name=ENSG00000135218	feature_id[1262].value <= threshold=2.9800000190734863
node_3: feature_name=ENSG00000070756	feature_id[485].value > threshold=177.81000518798828
node_99: feature_name=ENSG00000105697	feature_id[1196].value <= threshold=8.775000095367432
node_100: feature_name=ENSG00000130203	feature_id[106].value > threshold=18.760000228881836
node_102: feature_name=ENSG00000115306	feature_id[954].value > threshold=113.6500015258789
node_128: feature_name=ENSG00000197956	feature_id[138].value <= threshold=358.4199981689453
node_129: feature_name=ENSG00000243955	feature_id[685].value <= threshold=44.97500038146973
node_130: feature_name=ENSG00000116260	feature_id[1316].value > threshold=37.7450008392334
node_142: feature_name=ENSG00000111912	feature_id[772].value > threshold=129.18000030517578
node_152: feature_name=ENSG00000138434	feature_id[702].value > threshold=97.11999893188477
Class: EnSC-derived TPPB-untreated cholangiocyte
Rules_29	passed counts:6
node_0: feature_name=ENSG00000173432	feature_id[66].value <= threshold=15016.080078125
node_1: feature_name=ENSG00000152558	feature_id[40].value <= threshold=800.4649963378906
node_2: feature_name=ENSG00000135218	feature_id[1262].value <= threshold=2.9800000190734863
node_3: feature_name=ENSG00000070756	feature_id[485].value > threshold=177.81000518798828
node_99: feature_name=ENSG00000105697	feature_id[1196].value <= threshold=8.775000095367432
node_100: feature_name=ENSG00000130203	feature_id[106].value > threshold=18.760000228881836
node_102: feature_name=ENSG00000115306	feature_id[954].value <= threshold=113.6500015258789
node_103: feature_name=ENSG00000089356	feature_id[841].value <= threshold=5.694999933242798
node_104: feature_name=ENSG00000160973	feature_id[1255].value <= threshold=38.26499938964844
node_105: feature_name=ENSG00000118271	feature_id[327].value > threshold=104.5099983215332
node_107: feature_name=ENSG00000137731	feature_id[970].value > threshold=24.3100004196167
Class: Hepatocyte derived from ProliHH P5 through 3D maturation
Rules_30	passed counts:6
node_0: feature_name=ENSG00000173432	feature_id[66].value <= threshold=15016.080078125
node_1: feature_name=ENSG00000152558	feature_id[40].value <= threshold=800.4649963378906
node_2: feature_name=ENSG00000135218	feature_id[1262].value <= threshold=2.9800000190734863
node_3: feature_name=ENSG00000070756	feature_id[485].value > threshold=177.81000518798828
node_99: feature_name=ENSG00000105697	feature_id[1196].value <= threshold=8.775000095367432
node_100: feature_name=ENSG00000130203	feature_id[106].value > threshold=18.760000228881836
node_102: feature_name=ENSG00000115306	feature_id[954].value <= threshold=113.6500015258789
node_103: feature_name=ENSG00000089356	feature_id[841].value <= threshold=5.694999933242798
node_104: feature_name=ENSG00000160973	feature_id[1255].value <= threshold=38.26499938964844
node_105: feature_name=ENSG00000118271	feature_id[327].value > threshold=104.5099983215332
node_107: feature_name=ENSG00000137731	feature_id[970].value <= threshold=24.3100004196167
node_108: feature_name=ENSG00000161944	feature_id[236].value > threshold=169.13999938964844
Class: Hepatocyte derived from ProliHH P2 through 3D maturation
Rules_31	passed counts:6
node_0: feature_name=ENSG00000173432	feature_id[66].value <= threshold=15016.080078125
node_1: feature_name=ENSG00000152558	feature_id[40].value <= threshold=800.4649963378906
node_2: feature_name=ENSG00000135218	feature_id[1262].value <= threshold=2.9800000190734863
node_3: feature_name=ENSG00000070756	feature_id[485].value <= threshold=177.81000518798828
node_4: feature_name=ENSG00000262902	feature_id[6].value <= threshold=79.06500053405762
node_5: feature_name=ENSG00000166557	feature_id[1459].value <= threshold=32.1299991607666
node_6: feature_name=ENSG00000177954	feature_id[1417].value <= threshold=653.2350158691406
node_7: feature_name=ENSG00000115738	feature_id[1319].value > threshold=966.2699890136719
node_43: feature_name=ENSG00000169045	feature_id[412].value > threshold=72.59500122070312
node_47: feature_name=ENSG00000141524	feature_id[1742].value > threshold=3.3350000381469727
Class: EnSC-derived hepatocyte
Rules_32	passed counts:5
node_0: feature_name=ENSG00000173432	feature_id[66].value <= threshold=15016.080078125
node_1: feature_name=ENSG00000152558	feature_id[40].value <= threshold=800.4649963378906
node_2: feature_name=ENSG00000135218	feature_id[1262].value <= threshold=2.9800000190734863
node_3: feature_name=ENSG00000070756	feature_id[485].value > threshold=177.81000518798828
node_99: feature_name=ENSG00000105697	feature_id[1196].value > threshold=8.775000095367432
node_189: feature_name=ENSG00000176153	feature_id[891].value > threshold=120.61999893188477
node_199: feature_name=ENSG00000002933	feature_id[90].value > threshold=521.1750183105469
Class: Hepatocyte derived from ProliHH P2 through 3D maturation
Rules_33	passed counts:5
node_0: feature_name=ENSG00000173432	feature_id[66].value <= threshold=15016.080078125
node_1: feature_name=ENSG00000152558	feature_id[40].value <= threshold=800.4649963378906
node_2: feature_name=ENSG00000135218	feature_id[1262].value <= threshold=2.9800000190734863
node_3: feature_name=ENSG00000070756	feature_id[485].value <= threshold=177.81000518798828
node_4: feature_name=ENSG00000262902	feature_id[6].value <= threshold=79.06500053405762
node_5: feature_name=ENSG00000166557	feature_id[1459].value <= threshold=32.1299991607666
node_6: feature_name=ENSG00000177954	feature_id[1417].value <= threshold=653.2350158691406
node_7: feature_name=ENSG00000115738	feature_id[1319].value <= threshold=966.2699890136719
node_8: feature_name=ENSG00000088356	feature_id[1731].value > threshold=2.149999976158142
node_26: feature_name=ENSG00000205403	feature_id[296].value > threshold=497.5249786376953
node_38: feature_name=ENSG00000137575	feature_id[1346].value > threshold=97.67499923706055
Class: EnSC-derived immature hepatocyte
Rules_34	passed counts:4
node_0: feature_name=ENSG00000173432	feature_id[66].value <= threshold=15016.080078125
node_1: feature_name=ENSG00000152558	feature_id[40].value > threshold=800.4649963378906
node_227: feature_name=ENSG00000101084	feature_id[1450].value <= threshold=6.559999942779541
Class: Human embryonic stem cell-derived hepatocyte-like cell
Rules_35	passed counts:4
node_0: feature_name=ENSG00000173432	feature_id[66].value <= threshold=15016.080078125
node_1: feature_name=ENSG00000152558	feature_id[40].value <= threshold=800.4649963378906
node_2: feature_name=ENSG00000135218	feature_id[1262].value <= threshold=2.9800000190734863
node_3: feature_name=ENSG00000070756	feature_id[485].value > threshold=177.81000518798828
node_99: feature_name=ENSG00000105697	feature_id[1196].value > threshold=8.775000095367432
node_189: feature_name=ENSG00000176153	feature_id[891].value > threshold=120.61999893188477
node_199: feature_name=ENSG00000002933	feature_id[90].value <= threshold=521.1750183105469
node_200: feature_name=ENSG00000172201	feature_id[1531].value > threshold=50.704999923706055
Class: EnSC-derived hepatic endoderm
Rules_36	passed counts:4
node_0: feature_name=ENSG00000173432	feature_id[66].value <= threshold=15016.080078125
node_1: feature_name=ENSG00000152558	feature_id[40].value <= threshold=800.4649963378906
node_2: feature_name=ENSG00000135218	feature_id[1262].value <= threshold=2.9800000190734863
node_3: feature_name=ENSG00000070756	feature_id[485].value > threshold=177.81000518798828
node_99: feature_name=ENSG00000105697	feature_id[1196].value <= threshold=8.775000095367432
node_100: feature_name=ENSG00000130203	feature_id[106].value > threshold=18.760000228881836
node_102: feature_name=ENSG00000115306	feature_id[954].value > threshold=113.6500015258789
node_128: feature_name=ENSG00000197956	feature_id[138].value <= threshold=358.4199981689453
node_129: feature_name=ENSG00000243955	feature_id[685].value > threshold=44.97500038146973
node_159: feature_name=ENSG00000157020	feature_id[1414].value > threshold=225.21499633789062
node_173: feature_name=ENSG00000198755	feature_id[132].value > threshold=303.42999267578125
node_175: feature_name=ENSG00000115604	feature_id[1460].value > threshold=3.244999885559082
Class: EnSC-derived immature hepatocyte
Rules_37	passed counts:4
node_0: feature_name=ENSG00000173432	feature_id[66].value <= threshold=15016.080078125
node_1: feature_name=ENSG00000152558	feature_id[40].value <= threshold=800.4649963378906
node_2: feature_name=ENSG00000135218	feature_id[1262].value <= threshold=2.9800000190734863
node_3: feature_name=ENSG00000070756	feature_id[485].value > threshold=177.81000518798828
node_99: feature_name=ENSG00000105697	feature_id[1196].value <= threshold=8.775000095367432
node_100: feature_name=ENSG00000130203	feature_id[106].value > threshold=18.760000228881836
node_102: feature_name=ENSG00000115306	feature_id[954].value > threshold=113.6500015258789
node_128: feature_name=ENSG00000197956	feature_id[138].value <= threshold=358.4199981689453
node_129: feature_name=ENSG00000243955	feature_id[685].value <= threshold=44.97500038146973
node_130: feature_name=ENSG00000116260	feature_id[1316].value > threshold=37.7450008392334
node_142: feature_name=ENSG00000111912	feature_id[772].value <= threshold=129.18000030517578
node_143: feature_name=ENSG00000065054	feature_id[1572].value > threshold=41.2549991607666
node_149: feature_name=ENSG00000164294	feature_id[787].value <= threshold=98.93000030517578
Class: EnSC-derived TPPB-untreated cholangiocyte
Rules_38	passed counts:4
node_0: feature_name=ENSG00000173432	feature_id[66].value <= threshold=15016.080078125
node_1: feature_name=ENSG00000152558	feature_id[40].value <= threshold=800.4649963378906
node_2: feature_name=ENSG00000135218	feature_id[1262].value <= threshold=2.9800000190734863
node_3: feature_name=ENSG00000070756	feature_id[485].value <= threshold=177.81000518798828
node_4: feature_name=ENSG00000262902	feature_id[6].value <= threshold=79.06500053405762
node_5: feature_name=ENSG00000166557	feature_id[1459].value <= threshold=32.1299991607666
node_6: feature_name=ENSG00000177954	feature_id[1417].value > threshold=653.2350158691406
node_50: feature_name=ENSG00000105697	feature_id[1196].value <= threshold=39.14500045776367
node_51: feature_name=ENSG00000171236	feature_id[266].value <= threshold=22.324999809265137
node_52: feature_name=ENSG00000140465	feature_id[1036].value <= threshold=0.5899999737739563
node_53: feature_name=ENSG00000119772	feature_id[1674].value > threshold=6.144999980926514
node_55: feature_name=ENSG00000115053	feature_id[300].value > threshold=80.9000015258789
node_57: feature_name=ENSG00000005893	feature_id[313].value > threshold=341.0950012207031
Class: EnSC-derived TPPB-untreated cholangiocyte
Rules_39	passed counts:4
node_0: feature_name=ENSG00000173432	feature_id[66].value <= threshold=15016.080078125
node_1: feature_name=ENSG00000152558	feature_id[40].value <= threshold=800.4649963378906
node_2: feature_name=ENSG00000135218	feature_id[1262].value <= threshold=2.9800000190734863
node_3: feature_name=ENSG00000070756	feature_id[485].value <= threshold=177.81000518798828
node_4: feature_name=ENSG00000262902	feature_id[6].value <= threshold=79.06500053405762
node_5: feature_name=ENSG00000166557	feature_id[1459].value <= threshold=32.1299991607666
node_6: feature_name=ENSG00000177954	feature_id[1417].value > threshold=653.2350158691406
node_50: feature_name=ENSG00000105697	feature_id[1196].value <= threshold=39.14500045776367
node_51: feature_name=ENSG00000171236	feature_id[266].value <= threshold=22.324999809265137
node_52: feature_name=ENSG00000140465	feature_id[1036].value <= threshold=0.5899999737739563
node_53: feature_name=ENSG00000119772	feature_id[1674].value > threshold=6.144999980926514
node_55: feature_name=ENSG00000115053	feature_id[300].value <= threshold=80.9000015258789
Class: EnSC-derived EGFi-untreated hepatocyte
Rules_40	passed counts:3
node_0: feature_name=ENSG00000173432	feature_id[66].value <= threshold=15016.080078125
node_1: feature_name=ENSG00000152558	feature_id[40].value > threshold=800.4649963378906
node_227: feature_name=ENSG00000101084	feature_id[1450].value > threshold=6.559999942779541
node_229: feature_name=ENSG00000134153	feature_id[1658].value <= threshold=68.22999954223633
Class: Human embryonic stem cell-derived hepatocyte-like cell
Rules_41	passed counts:3
node_0: feature_name=ENSG00000173432	feature_id[66].value <= threshold=15016.080078125
node_1: feature_name=ENSG00000152558	feature_id[40].value <= threshold=800.4649963378906
node_2: feature_name=ENSG00000135218	feature_id[1262].value <= threshold=2.9800000190734863
node_3: feature_name=ENSG00000070756	feature_id[485].value > threshold=177.81000518798828
node_99: feature_name=ENSG00000105697	feature_id[1196].value > threshold=8.775000095367432
node_189: feature_name=ENSG00000176153	feature_id[891].value > threshold=120.61999893188477
node_199: feature_name=ENSG00000002933	feature_id[90].value <= threshold=521.1750183105469
node_200: feature_name=ENSG00000172201	feature_id[1531].value <= threshold=50.704999923706055
node_201: feature_name=ENSG00000108774	feature_id[1615].value > threshold=25.905000686645508
Class: EnSC-derived hepatocyte
Rules_42	passed counts:3
node_0: feature_name=ENSG00000173432	feature_id[66].value <= threshold=15016.080078125
node_1: feature_name=ENSG00000152558	feature_id[40].value <= threshold=800.4649963378906
node_2: feature_name=ENSG00000135218	feature_id[1262].value <= threshold=2.9800000190734863
node_3: feature_name=ENSG00000070756	feature_id[485].value > threshold=177.81000518798828
node_99: feature_name=ENSG00000105697	feature_id[1196].value <= threshold=8.775000095367432
node_100: feature_name=ENSG00000130203	feature_id[106].value > threshold=18.760000228881836
node_102: feature_name=ENSG00000115306	feature_id[954].value > threshold=113.6500015258789
node_128: feature_name=ENSG00000197956	feature_id[138].value <= threshold=358.4199981689453
node_129: feature_name=ENSG00000243955	feature_id[685].value > threshold=44.97500038146973
node_159: feature_name=ENSG00000157020	feature_id[1414].value <= threshold=225.21499633789062
node_160: feature_name=ENSG00000142937	feature_id[274].value <= threshold=1116.6849975585938
node_161: feature_name=ENSG00000160888	feature_id[671].value > threshold=208.59000396728516
Class: EnSC-derived cholangiocyte
Rules_43	passed counts:3
node_0: feature_name=ENSG00000173432	feature_id[66].value <= threshold=15016.080078125
node_1: feature_name=ENSG00000152558	feature_id[40].value <= threshold=800.4649963378906
node_2: feature_name=ENSG00000135218	feature_id[1262].value <= threshold=2.9800000190734863
node_3: feature_name=ENSG00000070756	feature_id[485].value <= threshold=177.81000518798828
node_4: feature_name=ENSG00000262902	feature_id[6].value <= threshold=79.06500053405762
node_5: feature_name=ENSG00000166557	feature_id[1459].value <= threshold=32.1299991607666
node_6: feature_name=ENSG00000177954	feature_id[1417].value > threshold=653.2350158691406
node_50: feature_name=ENSG00000105697	feature_id[1196].value <= threshold=39.14500045776367
node_51: feature_name=ENSG00000171236	feature_id[266].value <= threshold=22.324999809265137
node_52: feature_name=ENSG00000140465	feature_id[1036].value <= threshold=0.5899999737739563
node_53: feature_name=ENSG00000119772	feature_id[1674].value > threshold=6.144999980926514
node_55: feature_name=ENSG00000115053	feature_id[300].value > threshold=80.9000015258789
node_57: feature_name=ENSG00000005893	feature_id[313].value <= threshold=341.0950012207031
node_58: feature_name=ENSG00000132541	feature_id[67].value > threshold=87.47999954223633
Class: EnSC-derived hepatoblast
Rules_44	passed counts:3
node_0: feature_name=ENSG00000173432	feature_id[66].value <= threshold=15016.080078125
node_1: feature_name=ENSG00000152558	feature_id[40].value <= threshold=800.4649963378906
node_2: feature_name=ENSG00000135218	feature_id[1262].value <= threshold=2.9800000190734863
node_3: feature_name=ENSG00000070756	feature_id[485].value <= threshold=177.81000518798828
node_4: feature_name=ENSG00000262902	feature_id[6].value <= threshold=79.06500053405762
node_5: feature_name=ENSG00000166557	feature_id[1459].value <= threshold=32.1299991607666
node_6: feature_name=ENSG00000177954	feature_id[1417].value > threshold=653.2350158691406
node_50: feature_name=ENSG00000105697	feature_id[1196].value <= threshold=39.14500045776367
node_51: feature_name=ENSG00000171236	feature_id[266].value <= threshold=22.324999809265137
node_52: feature_name=ENSG00000140465	feature_id[1036].value <= threshold=0.5899999737739563
node_53: feature_name=ENSG00000119772	feature_id[1674].value > threshold=6.144999980926514
node_55: feature_name=ENSG00000115053	feature_id[300].value > threshold=80.9000015258789
node_57: feature_name=ENSG00000005893	feature_id[313].value <= threshold=341.0950012207031
node_58: feature_name=ENSG00000132541	feature_id[67].value <= threshold=87.47999954223633
node_59: feature_name=ENSG00000109854	feature_id[828].value > threshold=172.54999542236328
Class: EnSC-derived hepatocyte
Rules_45	passed counts:3
node_0: feature_name=ENSG00000173432	feature_id[66].value <= threshold=15016.080078125
node_1: feature_name=ENSG00000152558	feature_id[40].value <= threshold=800.4649963378906
node_2: feature_name=ENSG00000135218	feature_id[1262].value <= threshold=2.9800000190734863
node_3: feature_name=ENSG00000070756	feature_id[485].value <= threshold=177.81000518798828
node_4: feature_name=ENSG00000262902	feature_id[6].value <= threshold=79.06500053405762
node_5: feature_name=ENSG00000166557	feature_id[1459].value <= threshold=32.1299991607666
node_6: feature_name=ENSG00000177954	feature_id[1417].value <= threshold=653.2350158691406
node_7: feature_name=ENSG00000115738	feature_id[1319].value <= threshold=966.2699890136719
node_8: feature_name=ENSG00000088356	feature_id[1731].value > threshold=2.149999976158142
node_26: feature_name=ENSG00000205403	feature_id[296].value <= threshold=497.5249786376953
node_27: feature_name=ENSG00000187134	feature_id[268].value <= threshold=14.164999961853027
node_28: feature_name=ENSG00000157613	feature_id[1588].value > threshold=130.23500442504883
Class: EnSC-derived EGFi-untreated hepatocyte
Rules_46	passed counts:3
node_0: feature_name=ENSG00000173432	feature_id[66].value <= threshold=15016.080078125
node_1: feature_name=ENSG00000152558	feature_id[40].value <= threshold=800.4649963378906
node_2: feature_name=ENSG00000135218	feature_id[1262].value <= threshold=2.9800000190734863
node_3: feature_name=ENSG00000070756	feature_id[485].value <= threshold=177.81000518798828
node_4: feature_name=ENSG00000262902	feature_id[6].value <= threshold=79.06500053405762
node_5: feature_name=ENSG00000166557	feature_id[1459].value <= threshold=32.1299991607666
node_6: feature_name=ENSG00000177954	feature_id[1417].value <= threshold=653.2350158691406
node_7: feature_name=ENSG00000115738	feature_id[1319].value <= threshold=966.2699890136719
node_8: feature_name=ENSG00000088356	feature_id[1731].value <= threshold=2.149999976158142
node_9: feature_name=ENSG00000182195	feature_id[1231].value <= threshold=42.48499870300293
node_10: feature_name=ENSG00000281383	feature_id[1383].value <= threshold=7.699999809265137
node_11: feature_name=ENSG00000134590	feature_id[276].value <= threshold=180.31999588012695
Class: EnSC-derived EGFi-untreated hepatocyte
Rules_47	passed counts:2
node_0: feature_name=ENSG00000173432	feature_id[66].value <= threshold=15016.080078125
node_1: feature_name=ENSG00000152558	feature_id[40].value <= threshold=800.4649963378906
node_2: feature_name=ENSG00000135218	feature_id[1262].value > threshold=2.9800000190734863
node_210: feature_name=ENSG00000229807	feature_id[1586].value > threshold=1.290000006556511
node_216: feature_name=ENSG00000121691	feature_id[159].value <= threshold=82.7750015258789
node_217: feature_name=ENSG00000205542	feature_id[47].value > threshold=40.3149995803833
node_219: feature_name=ENSG00000155465	feature_id[629].value > threshold=302.8250045776367
Class: EnSC-derived EGFi-untreated hepatocyte
Rules_48	passed counts:2
node_0: feature_name=ENSG00000173432	feature_id[66].value <= threshold=15016.080078125
node_1: feature_name=ENSG00000152558	feature_id[40].value <= threshold=800.4649963378906
node_2: feature_name=ENSG00000135218	feature_id[1262].value > threshold=2.9800000190734863
node_210: feature_name=ENSG00000229807	feature_id[1586].value > threshold=1.290000006556511
node_216: feature_name=ENSG00000121691	feature_id[159].value <= threshold=82.7750015258789
node_217: feature_name=ENSG00000205542	feature_id[47].value <= threshold=40.3149995803833
Class: Sorted ALB+ CYP3A4+ EnSC-derived hepatocyte
Rules_49	passed counts:2
node_0: feature_name=ENSG00000173432	feature_id[66].value <= threshold=15016.080078125
node_1: feature_name=ENSG00000152558	feature_id[40].value <= threshold=800.4649963378906
node_2: feature_name=ENSG00000135218	feature_id[1262].value <= threshold=2.9800000190734863
node_3: feature_name=ENSG00000070756	feature_id[485].value > threshold=177.81000518798828
node_99: feature_name=ENSG00000105697	feature_id[1196].value <= threshold=8.775000095367432
node_100: feature_name=ENSG00000130203	feature_id[106].value > threshold=18.760000228881836
node_102: feature_name=ENSG00000115306	feature_id[954].value > threshold=113.6500015258789
node_128: feature_name=ENSG00000197956	feature_id[138].value <= threshold=358.4199981689453
node_129: feature_name=ENSG00000243955	feature_id[685].value > threshold=44.97500038146973
node_159: feature_name=ENSG00000157020	feature_id[1414].value <= threshold=225.21499633789062
node_160: feature_name=ENSG00000142937	feature_id[274].value > threshold=1116.6849975585938
node_170: feature_name=ENSG00000165029	feature_id[547].value <= threshold=70.67000007629395
Class: EnSC-derived TPPB-untreated cholangiocyte
Rules_50	passed counts:2
node_0: feature_name=ENSG00000173432	feature_id[66].value <= threshold=15016.080078125
node_1: feature_name=ENSG00000152558	feature_id[40].value <= threshold=800.4649963378906
node_2: feature_name=ENSG00000135218	feature_id[1262].value <= threshold=2.9800000190734863
node_3: feature_name=ENSG00000070756	feature_id[485].value > threshold=177.81000518798828
node_99: feature_name=ENSG00000105697	feature_id[1196].value <= threshold=8.775000095367432
node_100: feature_name=ENSG00000130203	feature_id[106].value > threshold=18.760000228881836
node_102: feature_name=ENSG00000115306	feature_id[954].value > threshold=113.6500015258789
node_128: feature_name=ENSG00000197956	feature_id[138].value <= threshold=358.4199981689453
node_129: feature_name=ENSG00000243955	feature_id[685].value <= threshold=44.97500038146973
node_130: feature_name=ENSG00000116260	feature_id[1316].value > threshold=37.7450008392334
node_142: feature_name=ENSG00000111912	feature_id[772].value > threshold=129.18000030517578
node_152: feature_name=ENSG00000138434	feature_id[702].value <= threshold=97.11999893188477
node_153: feature_name=ENSG00000197594	feature_id[524].value > threshold=17.02999973297119
node_155: feature_name=ENSG00000124839	feature_id[781].value > threshold=16.639999628067017
Class: EnSC-derived hepatocyte
Rules_51	passed counts:2
node_0: feature_name=ENSG00000173432	feature_id[66].value <= threshold=15016.080078125
node_1: feature_name=ENSG00000152558	feature_id[40].value <= threshold=800.4649963378906
node_2: feature_name=ENSG00000135218	feature_id[1262].value <= threshold=2.9800000190734863
node_3: feature_name=ENSG00000070756	feature_id[485].value > threshold=177.81000518798828
node_99: feature_name=ENSG00000105697	feature_id[1196].value <= threshold=8.775000095367432
node_100: feature_name=ENSG00000130203	feature_id[106].value > threshold=18.760000228881836
node_102: feature_name=ENSG00000115306	feature_id[954].value > threshold=113.6500015258789
node_128: feature_name=ENSG00000197956	feature_id[138].value <= threshold=358.4199981689453
node_129: feature_name=ENSG00000243955	feature_id[685].value <= threshold=44.97500038146973
node_130: feature_name=ENSG00000116260	feature_id[1316].value > threshold=37.7450008392334
node_142: feature_name=ENSG00000111912	feature_id[772].value > threshold=129.18000030517578
node_152: feature_name=ENSG00000138434	feature_id[702].value <= threshold=97.11999893188477
node_153: feature_name=ENSG00000197594	feature_id[524].value <= threshold=17.02999973297119
Class: EnSC-derived cholangiocyte
Rules_52	passed counts:2
node_0: feature_name=ENSG00000173432	feature_id[66].value <= threshold=15016.080078125
node_1: feature_name=ENSG00000152558	feature_id[40].value <= threshold=800.4649963378906
node_2: feature_name=ENSG00000135218	feature_id[1262].value <= threshold=2.9800000190734863
node_3: feature_name=ENSG00000070756	feature_id[485].value > threshold=177.81000518798828
node_99: feature_name=ENSG00000105697	feature_id[1196].value <= threshold=8.775000095367432
node_100: feature_name=ENSG00000130203	feature_id[106].value > threshold=18.760000228881836
node_102: feature_name=ENSG00000115306	feature_id[954].value > threshold=113.6500015258789
node_128: feature_name=ENSG00000197956	feature_id[138].value <= threshold=358.4199981689453
node_129: feature_name=ENSG00000243955	feature_id[685].value <= threshold=44.97500038146973
node_130: feature_name=ENSG00000116260	feature_id[1316].value > threshold=37.7450008392334
node_142: feature_name=ENSG00000111912	feature_id[772].value <= threshold=129.18000030517578
node_143: feature_name=ENSG00000065054	feature_id[1572].value > threshold=41.2549991607666
node_149: feature_name=ENSG00000164294	feature_id[787].value > threshold=98.93000030517578
Class: EnSC-derived cholangiocyte
Rules_53	passed counts:2
node_0: feature_name=ENSG00000173432	feature_id[66].value <= threshold=15016.080078125
node_1: feature_name=ENSG00000152558	feature_id[40].value <= threshold=800.4649963378906
node_2: feature_name=ENSG00000135218	feature_id[1262].value <= threshold=2.9800000190734863
node_3: feature_name=ENSG00000070756	feature_id[485].value > threshold=177.81000518798828
node_99: feature_name=ENSG00000105697	feature_id[1196].value <= threshold=8.775000095367432
node_100: feature_name=ENSG00000130203	feature_id[106].value > threshold=18.760000228881836
node_102: feature_name=ENSG00000115306	feature_id[954].value <= threshold=113.6500015258789
node_103: feature_name=ENSG00000089356	feature_id[841].value > threshold=5.694999933242798
node_119: feature_name=ENSG00000158764	feature_id[613].value <= threshold=10.710000038146973
node_120: feature_name=ENSG00000189221	feature_id[942].value <= threshold=3.740000009536743
Class: EnSC-derived TPPB-untreated cholangiocyte
Rules_54	passed counts:2
node_0: feature_name=ENSG00000173432	feature_id[66].value <= threshold=15016.080078125
node_1: feature_name=ENSG00000152558	feature_id[40].value <= threshold=800.4649963378906
node_2: feature_name=ENSG00000135218	feature_id[1262].value <= threshold=2.9800000190734863
node_3: feature_name=ENSG00000070756	feature_id[485].value > threshold=177.81000518798828
node_99: feature_name=ENSG00000105697	feature_id[1196].value <= threshold=8.775000095367432
node_100: feature_name=ENSG00000130203	feature_id[106].value > threshold=18.760000228881836
node_102: feature_name=ENSG00000115306	feature_id[954].value <= threshold=113.6500015258789
node_103: feature_name=ENSG00000089356	feature_id[841].value <= threshold=5.694999933242798
node_104: feature_name=ENSG00000160973	feature_id[1255].value <= threshold=38.26499938964844
node_105: feature_name=ENSG00000118271	feature_id[327].value > threshold=104.5099983215332
node_107: feature_name=ENSG00000137731	feature_id[970].value <= threshold=24.3100004196167
node_108: feature_name=ENSG00000161944	feature_id[236].value <= threshold=169.13999938964844
node_109: feature_name=ENSG00000145730	feature_id[743].value <= threshold=36.90500068664551
Class: EnSC-derived hepatic endoderm
Rules_55	passed counts:2
node_0: feature_name=ENSG00000173432	feature_id[66].value <= threshold=15016.080078125
node_1: feature_name=ENSG00000152558	feature_id[40].value <= threshold=800.4649963378906
node_2: feature_name=ENSG00000135218	feature_id[1262].value <= threshold=2.9800000190734863
node_3: feature_name=ENSG00000070756	feature_id[485].value <= threshold=177.81000518798828
node_4: feature_name=ENSG00000262902	feature_id[6].value <= threshold=79.06500053405762
node_5: feature_name=ENSG00000166557	feature_id[1459].value > threshold=32.1299991607666
node_93: feature_name=ENSG00000265241	feature_id[322].value > threshold=57.189998626708984
Class: EnSC-derived hepatocyte
Rules_56	passed counts:2
node_0: feature_name=ENSG00000173432	feature_id[66].value <= threshold=15016.080078125
node_1: feature_name=ENSG00000152558	feature_id[40].value <= threshold=800.4649963378906
node_2: feature_name=ENSG00000135218	feature_id[1262].value <= threshold=2.9800000190734863
node_3: feature_name=ENSG00000070756	feature_id[485].value <= threshold=177.81000518798828
node_4: feature_name=ENSG00000262902	feature_id[6].value <= threshold=79.06500053405762
node_5: feature_name=ENSG00000166557	feature_id[1459].value <= threshold=32.1299991607666
node_6: feature_name=ENSG00000177954	feature_id[1417].value > threshold=653.2350158691406
node_50: feature_name=ENSG00000105697	feature_id[1196].value > threshold=39.14500045776367
node_90: feature_name=ENSG00000133424	feature_id[1660].value > threshold=3.049999952316284
Class: Hepatocyte derived from ProliHH P2 through 3D maturation
Rules_57	passed counts:2
node_0: feature_name=ENSG00000173432	feature_id[66].value <= threshold=15016.080078125
node_1: feature_name=ENSG00000152558	feature_id[40].value <= threshold=800.4649963378906
node_2: feature_name=ENSG00000135218	feature_id[1262].value <= threshold=2.9800000190734863
node_3: feature_name=ENSG00000070756	feature_id[485].value <= threshold=177.81000518798828
node_4: feature_name=ENSG00000262902	feature_id[6].value <= threshold=79.06500053405762
node_5: feature_name=ENSG00000166557	feature_id[1459].value <= threshold=32.1299991607666
node_6: feature_name=ENSG00000177954	feature_id[1417].value > threshold=653.2350158691406
node_50: feature_name=ENSG00000105697	feature_id[1196].value <= threshold=39.14500045776367
node_51: feature_name=ENSG00000171236	feature_id[266].value > threshold=22.324999809265137
node_77: feature_name=ENSG00000051523	feature_id[441].value <= threshold=131.0800018310547
node_78: feature_name=ENSG00000137207	feature_id[578].value > threshold=193.8300018310547
node_80: feature_name=ENSG00000164111	feature_id[386].value > threshold=1020.0399780273438
Class: EnSC-derived EGFi-untreated hepatocyte
Rules_58	passed counts:2
node_0: feature_name=ENSG00000173432	feature_id[66].value <= threshold=15016.080078125
node_1: feature_name=ENSG00000152558	feature_id[40].value <= threshold=800.4649963378906
node_2: feature_name=ENSG00000135218	feature_id[1262].value <= threshold=2.9800000190734863
node_3: feature_name=ENSG00000070756	feature_id[485].value <= threshold=177.81000518798828
node_4: feature_name=ENSG00000262902	feature_id[6].value <= threshold=79.06500053405762
node_5: feature_name=ENSG00000166557	feature_id[1459].value <= threshold=32.1299991607666
node_6: feature_name=ENSG00000177954	feature_id[1417].value > threshold=653.2350158691406
node_50: feature_name=ENSG00000105697	feature_id[1196].value <= threshold=39.14500045776367
node_51: feature_name=ENSG00000171236	feature_id[266].value <= threshold=22.324999809265137
node_52: feature_name=ENSG00000140465	feature_id[1036].value > threshold=0.5899999737739563
node_68: feature_name=ENSG00000187193	feature_id[145].value > threshold=0.6100000143051147
node_74: feature_name=ENSG00000142156	feature_id[847].value > threshold=51.829999923706055
Class: EnSC-derived EGFi-untreated hepatocyte
Rules_59	passed counts:2
node_0: feature_name=ENSG00000173432	feature_id[66].value <= threshold=15016.080078125
node_1: feature_name=ENSG00000152558	feature_id[40].value <= threshold=800.4649963378906
node_2: feature_name=ENSG00000135218	feature_id[1262].value <= threshold=2.9800000190734863
node_3: feature_name=ENSG00000070756	feature_id[485].value <= threshold=177.81000518798828
node_4: feature_name=ENSG00000262902	feature_id[6].value <= threshold=79.06500053405762
node_5: feature_name=ENSG00000166557	feature_id[1459].value <= threshold=32.1299991607666
node_6: feature_name=ENSG00000177954	feature_id[1417].value > threshold=653.2350158691406
node_50: feature_name=ENSG00000105697	feature_id[1196].value <= threshold=39.14500045776367
node_51: feature_name=ENSG00000171236	feature_id[266].value <= threshold=22.324999809265137
node_52: feature_name=ENSG00000140465	feature_id[1036].value <= threshold=0.5899999737739563
node_53: feature_name=ENSG00000119772	feature_id[1674].value > threshold=6.144999980926514
node_55: feature_name=ENSG00000115053	feature_id[300].value > threshold=80.9000015258789
node_57: feature_name=ENSG00000005893	feature_id[313].value <= threshold=341.0950012207031
node_58: feature_name=ENSG00000132541	feature_id[67].value <= threshold=87.47999954223633
node_59: feature_name=ENSG00000109854	feature_id[828].value <= threshold=172.54999542236328
node_60: feature_name=ENSG00000164237	feature_id[363].value > threshold=10.079999923706055
Class: Human embryonic stem cell-derived hepatocyte-like cell
Rules_60	passed counts:2
node_0: feature_name=ENSG00000173432	feature_id[66].value <= threshold=15016.080078125
node_1: feature_name=ENSG00000152558	feature_id[40].value <= threshold=800.4649963378906
node_2: feature_name=ENSG00000135218	feature_id[1262].value <= threshold=2.9800000190734863
node_3: feature_name=ENSG00000070756	feature_id[485].value <= threshold=177.81000518798828
node_4: feature_name=ENSG00000262902	feature_id[6].value <= threshold=79.06500053405762
node_5: feature_name=ENSG00000166557	feature_id[1459].value <= threshold=32.1299991607666
node_6: feature_name=ENSG00000177954	feature_id[1417].value > threshold=653.2350158691406
node_50: feature_name=ENSG00000105697	feature_id[1196].value <= threshold=39.14500045776367
node_51: feature_name=ENSG00000171236	feature_id[266].value <= threshold=22.324999809265137
node_52: feature_name=ENSG00000140465	feature_id[1036].value <= threshold=0.5899999737739563
node_53: feature_name=ENSG00000119772	feature_id[1674].value > threshold=6.144999980926514
node_55: feature_name=ENSG00000115053	feature_id[300].value > threshold=80.9000015258789
node_57: feature_name=ENSG00000005893	feature_id[313].value <= threshold=341.0950012207031
node_58: feature_name=ENSG00000132541	feature_id[67].value <= threshold=87.47999954223633
node_59: feature_name=ENSG00000109854	feature_id[828].value <= threshold=172.54999542236328
node_60: feature_name=ENSG00000164237	feature_id[363].value <= threshold=10.079999923706055
node_61: feature_name=ENSG00000134375	feature_id[603].value <= threshold=148.35000610351562
Class: EnSC-derived cholangiocyte
Rules_61	passed counts:2
node_0: feature_name=ENSG00000173432	feature_id[66].value <= threshold=15016.080078125
node_1: feature_name=ENSG00000152558	feature_id[40].value <= threshold=800.4649963378906
node_2: feature_name=ENSG00000135218	feature_id[1262].value <= threshold=2.9800000190734863
node_3: feature_name=ENSG00000070756	feature_id[485].value <= threshold=177.81000518798828
node_4: feature_name=ENSG00000262902	feature_id[6].value <= threshold=79.06500053405762
node_5: feature_name=ENSG00000166557	feature_id[1459].value <= threshold=32.1299991607666
node_6: feature_name=ENSG00000177954	feature_id[1417].value <= threshold=653.2350158691406
node_7: feature_name=ENSG00000115738	feature_id[1319].value <= threshold=966.2699890136719
node_8: feature_name=ENSG00000088356	feature_id[1731].value > threshold=2.149999976158142
node_26: feature_name=ENSG00000205403	feature_id[296].value <= threshold=497.5249786376953
node_27: feature_name=ENSG00000187134	feature_id[268].value <= threshold=14.164999961853027
node_28: feature_name=ENSG00000157613	feature_id[1588].value <= threshold=130.23500442504883
node_29: feature_name=ENSG00000118640	feature_id[817].value > threshold=468.6699981689453
node_31: feature_name=ENSG00000068366	feature_id[529].value > threshold=6.225000023841858
Class: EnSC-derived immature hepatocyte
Rules_62	passed counts:2
node_0: feature_name=ENSG00000173432	feature_id[66].value <= threshold=15016.080078125
node_1: feature_name=ENSG00000152558	feature_id[40].value <= threshold=800.4649963378906
node_2: feature_name=ENSG00000135218	feature_id[1262].value <= threshold=2.9800000190734863
node_3: feature_name=ENSG00000070756	feature_id[485].value <= threshold=177.81000518798828
node_4: feature_name=ENSG00000262902	feature_id[6].value <= threshold=79.06500053405762
node_5: feature_name=ENSG00000166557	feature_id[1459].value <= threshold=32.1299991607666
node_6: feature_name=ENSG00000177954	feature_id[1417].value <= threshold=653.2350158691406
node_7: feature_name=ENSG00000115738	feature_id[1319].value <= threshold=966.2699890136719
node_8: feature_name=ENSG00000088356	feature_id[1731].value > threshold=2.149999976158142
node_26: feature_name=ENSG00000205403	feature_id[296].value <= threshold=497.5249786376953
node_27: feature_name=ENSG00000187134	feature_id[268].value <= threshold=14.164999961853027
node_28: feature_name=ENSG00000157613	feature_id[1588].value <= threshold=130.23500442504883
node_29: feature_name=ENSG00000118640	feature_id[817].value <= threshold=468.6699981689453
Class: EnSC-derived hepatocyte
Rules_63	passed counts:2
node_0: feature_name=ENSG00000173432	feature_id[66].value <= threshold=15016.080078125
node_1: feature_name=ENSG00000152558	feature_id[40].value <= threshold=800.4649963378906
node_2: feature_name=ENSG00000135218	feature_id[1262].value <= threshold=2.9800000190734863
node_3: feature_name=ENSG00000070756	feature_id[485].value <= threshold=177.81000518798828
node_4: feature_name=ENSG00000262902	feature_id[6].value <= threshold=79.06500053405762
node_5: feature_name=ENSG00000166557	feature_id[1459].value <= threshold=32.1299991607666
node_6: feature_name=ENSG00000177954	feature_id[1417].value <= threshold=653.2350158691406
node_7: feature_name=ENSG00000115738	feature_id[1319].value <= threshold=966.2699890136719
node_8: feature_name=ENSG00000088356	feature_id[1731].value <= threshold=2.149999976158142
node_9: feature_name=ENSG00000182195	feature_id[1231].value <= threshold=42.48499870300293
node_10: feature_name=ENSG00000281383	feature_id[1383].value <= threshold=7.699999809265137
node_11: feature_name=ENSG00000134590	feature_id[276].value > threshold=180.31999588012695
Class: Human embryonic stem cell-derived hepatocyte-like cell
Rules_64	passed counts:1
node_0: feature_name=ENSG00000173432	feature_id[66].value <= threshold=15016.080078125
node_1: feature_name=ENSG00000152558	feature_id[40].value > threshold=800.4649963378906
node_227: feature_name=ENSG00000101084	feature_id[1450].value > threshold=6.559999942779541
node_229: feature_name=ENSG00000134153	feature_id[1658].value > threshold=68.22999954223633
node_231: feature_name=ENSG00000150938	feature_id[966].value > threshold=9.024999618530273
Class: Human embryonic stem cell-derived hepatocyte-like cell
Rules_65	passed counts:1
node_0: feature_name=ENSG00000173432	feature_id[66].value <= threshold=15016.080078125
node_1: feature_name=ENSG00000152558	feature_id[40].value <= threshold=800.4649963378906
node_2: feature_name=ENSG00000135218	feature_id[1262].value > threshold=2.9800000190734863
node_210: feature_name=ENSG00000229807	feature_id[1586].value > threshold=1.290000006556511
node_216: feature_name=ENSG00000121691	feature_id[159].value <= threshold=82.7750015258789
node_217: feature_name=ENSG00000205542	feature_id[47].value > threshold=40.3149995803833
node_219: feature_name=ENSG00000155465	feature_id[629].value <= threshold=302.8250045776367
node_220: feature_name=ENSG00000167244	feature_id[918].value > threshold=175.89999389648438
node_222: feature_name=ENSG00000119977	feature_id[979].value > threshold=45.07499885559082
Class: Hepatocyte derived from ProliHH P2 through 3D maturation
Rules_66	passed counts:1
node_0: feature_name=ENSG00000173432	feature_id[66].value <= threshold=15016.080078125
node_1: feature_name=ENSG00000152558	feature_id[40].value <= threshold=800.4649963378906
node_2: feature_name=ENSG00000135218	feature_id[1262].value > threshold=2.9800000190734863
node_210: feature_name=ENSG00000229807	feature_id[1586].value > threshold=1.290000006556511
node_216: feature_name=ENSG00000121691	feature_id[159].value <= threshold=82.7750015258789
node_217: feature_name=ENSG00000205542	feature_id[47].value > threshold=40.3149995803833
node_219: feature_name=ENSG00000155465	feature_id[629].value <= threshold=302.8250045776367
node_220: feature_name=ENSG00000167244	feature_id[918].value > threshold=175.89999389648438
node_222: feature_name=ENSG00000119977	feature_id[979].value <= threshold=45.07499885559082
Class: Cultured human primary intrahepatic biliary epithelial cell
Rules_67	passed counts:1
node_0: feature_name=ENSG00000173432	feature_id[66].value <= threshold=15016.080078125
node_1: feature_name=ENSG00000152558	feature_id[40].value <= threshold=800.4649963378906
node_2: feature_name=ENSG00000135218	feature_id[1262].value > threshold=2.9800000190734863
node_210: feature_name=ENSG00000229807	feature_id[1586].value > threshold=1.290000006556511
node_216: feature_name=ENSG00000121691	feature_id[159].value <= threshold=82.7750015258789
node_217: feature_name=ENSG00000205542	feature_id[47].value > threshold=40.3149995803833
node_219: feature_name=ENSG00000155465	feature_id[629].value <= threshold=302.8250045776367
node_220: feature_name=ENSG00000167244	feature_id[918].value <= threshold=175.89999389648438
Class: EnSC-derived hepatoblast
Rules_68	passed counts:1
node_0: feature_name=ENSG00000173432	feature_id[66].value <= threshold=15016.080078125
node_1: feature_name=ENSG00000152558	feature_id[40].value <= threshold=800.4649963378906
node_2: feature_name=ENSG00000135218	feature_id[1262].value > threshold=2.9800000190734863
node_210: feature_name=ENSG00000229807	feature_id[1586].value <= threshold=1.290000006556511
node_211: feature_name=ENSG00000197956	feature_id[138].value <= threshold=105.88999938964844
node_212: feature_name=ENSG00000225691	feature_id[1467].value > threshold=10.96500015258789
Class: EnSC-derived hepatocyte
Rules_69	passed counts:1
node_0: feature_name=ENSG00000173432	feature_id[66].value <= threshold=15016.080078125
node_1: feature_name=ENSG00000152558	feature_id[40].value <= threshold=800.4649963378906
node_2: feature_name=ENSG00000135218	feature_id[1262].value > threshold=2.9800000190734863
node_210: feature_name=ENSG00000229807	feature_id[1586].value <= threshold=1.290000006556511
node_211: feature_name=ENSG00000197956	feature_id[138].value <= threshold=105.88999938964844
node_212: feature_name=ENSG00000225691	feature_id[1467].value <= threshold=10.96500015258789
Class: EnSC-derived hepatoblast
Rules_70	passed counts:1
node_0: feature_name=ENSG00000173432	feature_id[66].value <= threshold=15016.080078125
node_1: feature_name=ENSG00000152558	feature_id[40].value <= threshold=800.4649963378906
node_2: feature_name=ENSG00000135218	feature_id[1262].value <= threshold=2.9800000190734863
node_3: feature_name=ENSG00000070756	feature_id[485].value > threshold=177.81000518798828
node_99: feature_name=ENSG00000105697	feature_id[1196].value > threshold=8.775000095367432
node_189: feature_name=ENSG00000176153	feature_id[891].value > threshold=120.61999893188477
node_199: feature_name=ENSG00000002933	feature_id[90].value <= threshold=521.1750183105469
node_200: feature_name=ENSG00000172201	feature_id[1531].value <= threshold=50.704999923706055
node_201: feature_name=ENSG00000108774	feature_id[1615].value <= threshold=25.905000686645508
node_202: feature_name=ENSG00000060762	feature_id[395].value > threshold=25.924999237060547
node_204: feature_name=ENSG00000035862	feature_id[807].value > threshold=19.549999117851257
Class: EnSC-derived TPPB-untreated cholangiocyte
Rules_71	passed counts:1
node_0: feature_name=ENSG00000173432	feature_id[66].value <= threshold=15016.080078125
node_1: feature_name=ENSG00000152558	feature_id[40].value <= threshold=800.4649963378906
node_2: feature_name=ENSG00000135218	feature_id[1262].value <= threshold=2.9800000190734863
node_3: feature_name=ENSG00000070756	feature_id[485].value > threshold=177.81000518798828
node_99: feature_name=ENSG00000105697	feature_id[1196].value > threshold=8.775000095367432
node_189: feature_name=ENSG00000176153	feature_id[891].value > threshold=120.61999893188477
node_199: feature_name=ENSG00000002933	feature_id[90].value <= threshold=521.1750183105469
node_200: feature_name=ENSG00000172201	feature_id[1531].value <= threshold=50.704999923706055
node_201: feature_name=ENSG00000108774	feature_id[1615].value <= threshold=25.905000686645508
node_202: feature_name=ENSG00000060762	feature_id[395].value > threshold=25.924999237060547
node_204: feature_name=ENSG00000035862	feature_id[807].value <= threshold=19.549999117851257
Class: Sorted ALB+ CYP3A4+ EnSC-derived hepatocyte
Rules_72	passed counts:1
node_0: feature_name=ENSG00000173432	feature_id[66].value <= threshold=15016.080078125
node_1: feature_name=ENSG00000152558	feature_id[40].value <= threshold=800.4649963378906
node_2: feature_name=ENSG00000135218	feature_id[1262].value <= threshold=2.9800000190734863
node_3: feature_name=ENSG00000070756	feature_id[485].value > threshold=177.81000518798828
node_99: feature_name=ENSG00000105697	feature_id[1196].value > threshold=8.775000095367432
node_189: feature_name=ENSG00000176153	feature_id[891].value > threshold=120.61999893188477
node_199: feature_name=ENSG00000002933	feature_id[90].value <= threshold=521.1750183105469
node_200: feature_name=ENSG00000172201	feature_id[1531].value <= threshold=50.704999923706055
node_201: feature_name=ENSG00000108774	feature_id[1615].value <= threshold=25.905000686645508
node_202: feature_name=ENSG00000060762	feature_id[395].value <= threshold=25.924999237060547
Class: EnSC-derived hepatoblast
Rules_73	passed counts:1
node_0: feature_name=ENSG00000173432	feature_id[66].value <= threshold=15016.080078125
node_1: feature_name=ENSG00000152558	feature_id[40].value <= threshold=800.4649963378906
node_2: feature_name=ENSG00000135218	feature_id[1262].value <= threshold=2.9800000190734863
node_3: feature_name=ENSG00000070756	feature_id[485].value > threshold=177.81000518798828
node_99: feature_name=ENSG00000105697	feature_id[1196].value > threshold=8.775000095367432
node_189: feature_name=ENSG00000176153	feature_id[891].value <= threshold=120.61999893188477
node_190: feature_name=ENSG00000103811	feature_id[589].value > threshold=257.2750015258789
node_194: feature_name=ENSG00000103202	feature_id[673].value > threshold=22.27999973297119
node_196: feature_name=ENSG00000173597	feature_id[1481].value > threshold=4.295000046491623
Class: EnSC-derived TPPB-untreated cholangiocyte
Rules_74	passed counts:1
node_0: feature_name=ENSG00000173432	feature_id[66].value <= threshold=15016.080078125
node_1: feature_name=ENSG00000152558	feature_id[40].value <= threshold=800.4649963378906
node_2: feature_name=ENSG00000135218	feature_id[1262].value <= threshold=2.9800000190734863
node_3: feature_name=ENSG00000070756	feature_id[485].value > threshold=177.81000518798828
node_99: feature_name=ENSG00000105697	feature_id[1196].value > threshold=8.775000095367432
node_189: feature_name=ENSG00000176153	feature_id[891].value <= threshold=120.61999893188477
node_190: feature_name=ENSG00000103811	feature_id[589].value > threshold=257.2750015258789
node_194: feature_name=ENSG00000103202	feature_id[673].value > threshold=22.27999973297119
node_196: feature_name=ENSG00000173597	feature_id[1481].value <= threshold=4.295000046491623
Class: EnSC-derived EGFi-untreated hepatocyte
Rules_75	passed counts:1
node_0: feature_name=ENSG00000173432	feature_id[66].value <= threshold=15016.080078125
node_1: feature_name=ENSG00000152558	feature_id[40].value <= threshold=800.4649963378906
node_2: feature_name=ENSG00000135218	feature_id[1262].value <= threshold=2.9800000190734863
node_3: feature_name=ENSG00000070756	feature_id[485].value > threshold=177.81000518798828
node_99: feature_name=ENSG00000105697	feature_id[1196].value > threshold=8.775000095367432
node_189: feature_name=ENSG00000176153	feature_id[891].value <= threshold=120.61999893188477
node_190: feature_name=ENSG00000103811	feature_id[589].value > threshold=257.2750015258789
node_194: feature_name=ENSG00000103202	feature_id[673].value <= threshold=22.27999973297119
Class: EnSC-derived cholangiocyte
Rules_76	passed counts:1
node_0: feature_name=ENSG00000173432	feature_id[66].value <= threshold=15016.080078125
node_1: feature_name=ENSG00000152558	feature_id[40].value <= threshold=800.4649963378906
node_2: feature_name=ENSG00000135218	feature_id[1262].value <= threshold=2.9800000190734863
node_3: feature_name=ENSG00000070756	feature_id[485].value > threshold=177.81000518798828
node_99: feature_name=ENSG00000105697	feature_id[1196].value > threshold=8.775000095367432
node_189: feature_name=ENSG00000176153	feature_id[891].value <= threshold=120.61999893188477
node_190: feature_name=ENSG00000103811	feature_id[589].value <= threshold=257.2750015258789
node_191: feature_name=ENSG00000177600	feature_id[157].value > threshold=1585.3099975585938
Class: EnSC-derived hepatic endoderm
Rules_77	passed counts:1
node_0: feature_name=ENSG00000173432	feature_id[66].value <= threshold=15016.080078125
node_1: feature_name=ENSG00000152558	feature_id[40].value <= threshold=800.4649963378906
node_2: feature_name=ENSG00000135218	feature_id[1262].value <= threshold=2.9800000190734863
node_3: feature_name=ENSG00000070756	feature_id[485].value > threshold=177.81000518798828
node_99: feature_name=ENSG00000105697	feature_id[1196].value <= threshold=8.775000095367432
node_100: feature_name=ENSG00000130203	feature_id[106].value > threshold=18.760000228881836
node_102: feature_name=ENSG00000115306	feature_id[954].value > threshold=113.6500015258789
node_128: feature_name=ENSG00000197956	feature_id[138].value > threshold=358.4199981689453
node_180: feature_name=ENSG00000179222	feature_id[1051].value <= threshold=63.39999961853027
node_181: feature_name=ENSG00000073060	feature_id[475].value > threshold=24.799999237060547
node_183: feature_name=ENSG00000169738	feature_id[492].value > threshold=63.27000045776367
node_185: feature_name=ENSG00000134330	feature_id[1285].value > threshold=2.1550000607967377
Class: Hepatocyte derived from ProliHH P2 through 3D maturation
Rules_78	passed counts:1
node_0: feature_name=ENSG00000173432	feature_id[66].value <= threshold=15016.080078125
node_1: feature_name=ENSG00000152558	feature_id[40].value <= threshold=800.4649963378906
node_2: feature_name=ENSG00000135218	feature_id[1262].value <= threshold=2.9800000190734863
node_3: feature_name=ENSG00000070756	feature_id[485].value > threshold=177.81000518798828
node_99: feature_name=ENSG00000105697	feature_id[1196].value <= threshold=8.775000095367432
node_100: feature_name=ENSG00000130203	feature_id[106].value > threshold=18.760000228881836
node_102: feature_name=ENSG00000115306	feature_id[954].value > threshold=113.6500015258789
node_128: feature_name=ENSG00000197956	feature_id[138].value > threshold=358.4199981689453
node_180: feature_name=ENSG00000179222	feature_id[1051].value <= threshold=63.39999961853027
node_181: feature_name=ENSG00000073060	feature_id[475].value > threshold=24.799999237060547
node_183: feature_name=ENSG00000169738	feature_id[492].value > threshold=63.27000045776367
node_185: feature_name=ENSG00000134330	feature_id[1285].value <= threshold=2.1550000607967377
Class: Sorted ALB+ CYP3A4+ EnSC-derived hepatocyte
Rules_79	passed counts:1
node_0: feature_name=ENSG00000173432	feature_id[66].value <= threshold=15016.080078125
node_1: feature_name=ENSG00000152558	feature_id[40].value <= threshold=800.4649963378906
node_2: feature_name=ENSG00000135218	feature_id[1262].value <= threshold=2.9800000190734863
node_3: feature_name=ENSG00000070756	feature_id[485].value > threshold=177.81000518798828
node_99: feature_name=ENSG00000105697	feature_id[1196].value <= threshold=8.775000095367432
node_100: feature_name=ENSG00000130203	feature_id[106].value > threshold=18.760000228881836
node_102: feature_name=ENSG00000115306	feature_id[954].value > threshold=113.6500015258789
node_128: feature_name=ENSG00000197956	feature_id[138].value > threshold=358.4199981689453
node_180: feature_name=ENSG00000179222	feature_id[1051].value <= threshold=63.39999961853027
node_181: feature_name=ENSG00000073060	feature_id[475].value > threshold=24.799999237060547
node_183: feature_name=ENSG00000169738	feature_id[492].value <= threshold=63.27000045776367
Class: EnSC-derived hepatocyte
Rules_80	passed counts:1
node_0: feature_name=ENSG00000173432	feature_id[66].value <= threshold=15016.080078125
node_1: feature_name=ENSG00000152558	feature_id[40].value <= threshold=800.4649963378906
node_2: feature_name=ENSG00000135218	feature_id[1262].value <= threshold=2.9800000190734863
node_3: feature_name=ENSG00000070756	feature_id[485].value > threshold=177.81000518798828
node_99: feature_name=ENSG00000105697	feature_id[1196].value <= threshold=8.775000095367432
node_100: feature_name=ENSG00000130203	feature_id[106].value > threshold=18.760000228881836
node_102: feature_name=ENSG00000115306	feature_id[954].value > threshold=113.6500015258789
node_128: feature_name=ENSG00000197956	feature_id[138].value > threshold=358.4199981689453
node_180: feature_name=ENSG00000179222	feature_id[1051].value <= threshold=63.39999961853027
node_181: feature_name=ENSG00000073060	feature_id[475].value <= threshold=24.799999237060547
Class: EnSC-derived cholangiocyte
Rules_81	passed counts:1
node_0: feature_name=ENSG00000173432	feature_id[66].value <= threshold=15016.080078125
node_1: feature_name=ENSG00000152558	feature_id[40].value <= threshold=800.4649963378906
node_2: feature_name=ENSG00000135218	feature_id[1262].value <= threshold=2.9800000190734863
node_3: feature_name=ENSG00000070756	feature_id[485].value > threshold=177.81000518798828
node_99: feature_name=ENSG00000105697	feature_id[1196].value <= threshold=8.775000095367432
node_100: feature_name=ENSG00000130203	feature_id[106].value > threshold=18.760000228881836
node_102: feature_name=ENSG00000115306	feature_id[954].value > threshold=113.6500015258789
node_128: feature_name=ENSG00000197956	feature_id[138].value <= threshold=358.4199981689453
node_129: feature_name=ENSG00000243955	feature_id[685].value > threshold=44.97500038146973
node_159: feature_name=ENSG00000157020	feature_id[1414].value > threshold=225.21499633789062
node_173: feature_name=ENSG00000198755	feature_id[132].value > threshold=303.42999267578125
node_175: feature_name=ENSG00000115604	feature_id[1460].value <= threshold=3.244999885559082
node_176: feature_name=ENSG00000168528	feature_id[1264].value > threshold=136.4900016784668
Class: EnSC-derived cholangiocyte
Rules_82	passed counts:1
node_0: feature_name=ENSG00000173432	feature_id[66].value <= threshold=15016.080078125
node_1: feature_name=ENSG00000152558	feature_id[40].value <= threshold=800.4649963378906
node_2: feature_name=ENSG00000135218	feature_id[1262].value <= threshold=2.9800000190734863
node_3: feature_name=ENSG00000070756	feature_id[485].value > threshold=177.81000518798828
node_99: feature_name=ENSG00000105697	feature_id[1196].value <= threshold=8.775000095367432
node_100: feature_name=ENSG00000130203	feature_id[106].value > threshold=18.760000228881836
node_102: feature_name=ENSG00000115306	feature_id[954].value > threshold=113.6500015258789
node_128: feature_name=ENSG00000197956	feature_id[138].value <= threshold=358.4199981689453
node_129: feature_name=ENSG00000243955	feature_id[685].value > threshold=44.97500038146973
node_159: feature_name=ENSG00000157020	feature_id[1414].value > threshold=225.21499633789062
node_173: feature_name=ENSG00000198755	feature_id[132].value > threshold=303.42999267578125
node_175: feature_name=ENSG00000115604	feature_id[1460].value <= threshold=3.244999885559082
node_176: feature_name=ENSG00000168528	feature_id[1264].value <= threshold=136.4900016784668
Class: EnSC-derived hepatic endoderm
Rules_83	passed counts:1
node_0: feature_name=ENSG00000173432	feature_id[66].value <= threshold=15016.080078125
node_1: feature_name=ENSG00000152558	feature_id[40].value <= threshold=800.4649963378906
node_2: feature_name=ENSG00000135218	feature_id[1262].value <= threshold=2.9800000190734863
node_3: feature_name=ENSG00000070756	feature_id[485].value > threshold=177.81000518798828
node_99: feature_name=ENSG00000105697	feature_id[1196].value <= threshold=8.775000095367432
node_100: feature_name=ENSG00000130203	feature_id[106].value > threshold=18.760000228881836
node_102: feature_name=ENSG00000115306	feature_id[954].value > threshold=113.6500015258789
node_128: feature_name=ENSG00000197956	feature_id[138].value <= threshold=358.4199981689453
node_129: feature_name=ENSG00000243955	feature_id[685].value > threshold=44.97500038146973
node_159: feature_name=ENSG00000157020	feature_id[1414].value <= threshold=225.21499633789062
node_160: feature_name=ENSG00000142937	feature_id[274].value <= threshold=1116.6849975585938
node_161: feature_name=ENSG00000160888	feature_id[671].value <= threshold=208.59000396728516
node_162: feature_name=ENSG00000147862	feature_id[1751].value > threshold=4.004999876022339
node_166: feature_name=ENSG00000102265	feature_id[1085].value > threshold=925.4099826812744
Class: EnSC-derived cholangiocyte
Rules_84	passed counts:1
node_0: feature_name=ENSG00000173432	feature_id[66].value <= threshold=15016.080078125
node_1: feature_name=ENSG00000152558	feature_id[40].value <= threshold=800.4649963378906
node_2: feature_name=ENSG00000135218	feature_id[1262].value <= threshold=2.9800000190734863
node_3: feature_name=ENSG00000070756	feature_id[485].value > threshold=177.81000518798828
node_99: feature_name=ENSG00000105697	feature_id[1196].value <= threshold=8.775000095367432
node_100: feature_name=ENSG00000130203	feature_id[106].value > threshold=18.760000228881836
node_102: feature_name=ENSG00000115306	feature_id[954].value > threshold=113.6500015258789
node_128: feature_name=ENSG00000197956	feature_id[138].value <= threshold=358.4199981689453
node_129: feature_name=ENSG00000243955	feature_id[685].value > threshold=44.97500038146973
node_159: feature_name=ENSG00000157020	feature_id[1414].value <= threshold=225.21499633789062
node_160: feature_name=ENSG00000142937	feature_id[274].value <= threshold=1116.6849975585938
node_161: feature_name=ENSG00000160888	feature_id[671].value <= threshold=208.59000396728516
node_162: feature_name=ENSG00000147862	feature_id[1751].value > threshold=4.004999876022339
node_166: feature_name=ENSG00000102265	feature_id[1085].value <= threshold=925.4099826812744
Class: EnSC-derived hepatocyte
Rules_85	passed counts:1
node_0: feature_name=ENSG00000173432	feature_id[66].value <= threshold=15016.080078125
node_1: feature_name=ENSG00000152558	feature_id[40].value <= threshold=800.4649963378906
node_2: feature_name=ENSG00000135218	feature_id[1262].value <= threshold=2.9800000190734863
node_3: feature_name=ENSG00000070756	feature_id[485].value > threshold=177.81000518798828
node_99: feature_name=ENSG00000105697	feature_id[1196].value <= threshold=8.775000095367432
node_100: feature_name=ENSG00000130203	feature_id[106].value > threshold=18.760000228881836
node_102: feature_name=ENSG00000115306	feature_id[954].value > threshold=113.6500015258789
node_128: feature_name=ENSG00000197956	feature_id[138].value <= threshold=358.4199981689453
node_129: feature_name=ENSG00000243955	feature_id[685].value > threshold=44.97500038146973
node_159: feature_name=ENSG00000157020	feature_id[1414].value <= threshold=225.21499633789062
node_160: feature_name=ENSG00000142937	feature_id[274].value <= threshold=1116.6849975585938
node_161: feature_name=ENSG00000160888	feature_id[671].value <= threshold=208.59000396728516
node_162: feature_name=ENSG00000147862	feature_id[1751].value <= threshold=4.004999876022339
node_163: feature_name=ENSG00000144381	feature_id[986].value > threshold=602.1950073242188
Class: EnSC-derived hepatic endoderm
Rules_86	passed counts:1
node_0: feature_name=ENSG00000173432	feature_id[66].value <= threshold=15016.080078125
node_1: feature_name=ENSG00000152558	feature_id[40].value <= threshold=800.4649963378906
node_2: feature_name=ENSG00000135218	feature_id[1262].value <= threshold=2.9800000190734863
node_3: feature_name=ENSG00000070756	feature_id[485].value > threshold=177.81000518798828
node_99: feature_name=ENSG00000105697	feature_id[1196].value <= threshold=8.775000095367432
node_100: feature_name=ENSG00000130203	feature_id[106].value > threshold=18.760000228881836
node_102: feature_name=ENSG00000115306	feature_id[954].value > threshold=113.6500015258789
node_128: feature_name=ENSG00000197956	feature_id[138].value <= threshold=358.4199981689453
node_129: feature_name=ENSG00000243955	feature_id[685].value <= threshold=44.97500038146973
node_130: feature_name=ENSG00000116260	feature_id[1316].value > threshold=37.7450008392334
node_142: feature_name=ENSG00000111912	feature_id[772].value > threshold=129.18000030517578
node_152: feature_name=ENSG00000138434	feature_id[702].value <= threshold=97.11999893188477
node_153: feature_name=ENSG00000197594	feature_id[524].value > threshold=17.02999973297119
node_155: feature_name=ENSG00000124839	feature_id[781].value <= threshold=16.639999628067017
Class: EnSC-derived hepatoblast
Rules_87	passed counts:1
node_0: feature_name=ENSG00000173432	feature_id[66].value <= threshold=15016.080078125
node_1: feature_name=ENSG00000152558	feature_id[40].value <= threshold=800.4649963378906
node_2: feature_name=ENSG00000135218	feature_id[1262].value <= threshold=2.9800000190734863
node_3: feature_name=ENSG00000070756	feature_id[485].value > threshold=177.81000518798828
node_99: feature_name=ENSG00000105697	feature_id[1196].value <= threshold=8.775000095367432
node_100: feature_name=ENSG00000130203	feature_id[106].value > threshold=18.760000228881836
node_102: feature_name=ENSG00000115306	feature_id[954].value > threshold=113.6500015258789
node_128: feature_name=ENSG00000197956	feature_id[138].value <= threshold=358.4199981689453
node_129: feature_name=ENSG00000243955	feature_id[685].value <= threshold=44.97500038146973
node_130: feature_name=ENSG00000116260	feature_id[1316].value > threshold=37.7450008392334
node_142: feature_name=ENSG00000111912	feature_id[772].value <= threshold=129.18000030517578
node_143: feature_name=ENSG00000065054	feature_id[1572].value <= threshold=41.2549991607666
node_144: feature_name=ENSG00000133639	feature_id[1593].value <= threshold=29.109999656677246
node_145: feature_name=ENSG00000135821	feature_id[1082].value > threshold=123.8849983215332
Class: EnSC-derived immature hepatocyte
Rules_88	passed counts:1
node_0: feature_name=ENSG00000173432	feature_id[66].value <= threshold=15016.080078125
node_1: feature_name=ENSG00000152558	feature_id[40].value <= threshold=800.4649963378906
node_2: feature_name=ENSG00000135218	feature_id[1262].value <= threshold=2.9800000190734863
node_3: feature_name=ENSG00000070756	feature_id[485].value > threshold=177.81000518798828
node_99: feature_name=ENSG00000105697	feature_id[1196].value <= threshold=8.775000095367432
node_100: feature_name=ENSG00000130203	feature_id[106].value > threshold=18.760000228881836
node_102: feature_name=ENSG00000115306	feature_id[954].value > threshold=113.6500015258789
node_128: feature_name=ENSG00000197956	feature_id[138].value <= threshold=358.4199981689453
node_129: feature_name=ENSG00000243955	feature_id[685].value <= threshold=44.97500038146973
node_130: feature_name=ENSG00000116260	feature_id[1316].value > threshold=37.7450008392334
node_142: feature_name=ENSG00000111912	feature_id[772].value <= threshold=129.18000030517578
node_143: feature_name=ENSG00000065054	feature_id[1572].value <= threshold=41.2549991607666
node_144: feature_name=ENSG00000133639	feature_id[1593].value <= threshold=29.109999656677246
node_145: feature_name=ENSG00000135821	feature_id[1082].value <= threshold=123.8849983215332
Class: EnSC-derived hepatic endoderm
Rules_89	passed counts:1
node_0: feature_name=ENSG00000173432	feature_id[66].value <= threshold=15016.080078125
node_1: feature_name=ENSG00000152558	feature_id[40].value <= threshold=800.4649963378906
node_2: feature_name=ENSG00000135218	feature_id[1262].value <= threshold=2.9800000190734863
node_3: feature_name=ENSG00000070756	feature_id[485].value > threshold=177.81000518798828
node_99: feature_name=ENSG00000105697	feature_id[1196].value <= threshold=8.775000095367432
node_100: feature_name=ENSG00000130203	feature_id[106].value > threshold=18.760000228881836
node_102: feature_name=ENSG00000115306	feature_id[954].value > threshold=113.6500015258789
node_128: feature_name=ENSG00000197956	feature_id[138].value <= threshold=358.4199981689453
node_129: feature_name=ENSG00000243955	feature_id[685].value <= threshold=44.97500038146973
node_130: feature_name=ENSG00000116260	feature_id[1316].value <= threshold=37.7450008392334
node_131: feature_name=ENSG00000198682	feature_id[432].value > threshold=70.07500076293945
node_133: feature_name=ENSG00000117525	feature_id[1248].value > threshold=157.97000122070312
node_135: feature_name=ENSG00000135926	feature_id[1156].value > threshold=163.23499488830566
node_137: feature_name=ENSG00000168385	feature_id[13].value > threshold=390.5699920654297
node_139: feature_name=ENSG00000118308	feature_id[1419].value > threshold=0.625
Class: EnSC-derived EGFi-untreated hepatocyte
Rules_90	passed counts:1
node_0: feature_name=ENSG00000173432	feature_id[66].value <= threshold=15016.080078125
node_1: feature_name=ENSG00000152558	feature_id[40].value <= threshold=800.4649963378906
node_2: feature_name=ENSG00000135218	feature_id[1262].value <= threshold=2.9800000190734863
node_3: feature_name=ENSG00000070756	feature_id[485].value > threshold=177.81000518798828
node_99: feature_name=ENSG00000105697	feature_id[1196].value <= threshold=8.775000095367432
node_100: feature_name=ENSG00000130203	feature_id[106].value > threshold=18.760000228881836
node_102: feature_name=ENSG00000115306	feature_id[954].value > threshold=113.6500015258789
node_128: feature_name=ENSG00000197956	feature_id[138].value <= threshold=358.4199981689453
node_129: feature_name=ENSG00000243955	feature_id[685].value <= threshold=44.97500038146973
node_130: feature_name=ENSG00000116260	feature_id[1316].value <= threshold=37.7450008392334
node_131: feature_name=ENSG00000198682	feature_id[432].value > threshold=70.07500076293945
node_133: feature_name=ENSG00000117525	feature_id[1248].value > threshold=157.97000122070312
node_135: feature_name=ENSG00000135926	feature_id[1156].value > threshold=163.23499488830566
node_137: feature_name=ENSG00000168385	feature_id[13].value > threshold=390.5699920654297
node_139: feature_name=ENSG00000118308	feature_id[1419].value <= threshold=0.625
Class: EnSC-derived hepatic endoderm
Rules_91	passed counts:1
node_0: feature_name=ENSG00000173432	feature_id[66].value <= threshold=15016.080078125
node_1: feature_name=ENSG00000152558	feature_id[40].value <= threshold=800.4649963378906
node_2: feature_name=ENSG00000135218	feature_id[1262].value <= threshold=2.9800000190734863
node_3: feature_name=ENSG00000070756	feature_id[485].value > threshold=177.81000518798828
node_99: feature_name=ENSG00000105697	feature_id[1196].value <= threshold=8.775000095367432
node_100: feature_name=ENSG00000130203	feature_id[106].value > threshold=18.760000228881836
node_102: feature_name=ENSG00000115306	feature_id[954].value > threshold=113.6500015258789
node_128: feature_name=ENSG00000197956	feature_id[138].value <= threshold=358.4199981689453
node_129: feature_name=ENSG00000243955	feature_id[685].value <= threshold=44.97500038146973
node_130: feature_name=ENSG00000116260	feature_id[1316].value <= threshold=37.7450008392334
node_131: feature_name=ENSG00000198682	feature_id[432].value > threshold=70.07500076293945
node_133: feature_name=ENSG00000117525	feature_id[1248].value > threshold=157.97000122070312
node_135: feature_name=ENSG00000135926	feature_id[1156].value > threshold=163.23499488830566
node_137: feature_name=ENSG00000168385	feature_id[13].value <= threshold=390.5699920654297
Class: EnSC-derived immature hepatocyte
Rules_92	passed counts:1
node_0: feature_name=ENSG00000173432	feature_id[66].value <= threshold=15016.080078125
node_1: feature_name=ENSG00000152558	feature_id[40].value <= threshold=800.4649963378906
node_2: feature_name=ENSG00000135218	feature_id[1262].value <= threshold=2.9800000190734863
node_3: feature_name=ENSG00000070756	feature_id[485].value > threshold=177.81000518798828
node_99: feature_name=ENSG00000105697	feature_id[1196].value <= threshold=8.775000095367432
node_100: feature_name=ENSG00000130203	feature_id[106].value > threshold=18.760000228881836
node_102: feature_name=ENSG00000115306	feature_id[954].value > threshold=113.6500015258789
node_128: feature_name=ENSG00000197956	feature_id[138].value <= threshold=358.4199981689453
node_129: feature_name=ENSG00000243955	feature_id[685].value <= threshold=44.97500038146973
node_130: feature_name=ENSG00000116260	feature_id[1316].value <= threshold=37.7450008392334
node_131: feature_name=ENSG00000198682	feature_id[432].value > threshold=70.07500076293945
node_133: feature_name=ENSG00000117525	feature_id[1248].value > threshold=157.97000122070312
node_135: feature_name=ENSG00000135926	feature_id[1156].value <= threshold=163.23499488830566
Class: EnSC-derived cholangiocyte
Rules_93	passed counts:1
node_0: feature_name=ENSG00000173432	feature_id[66].value <= threshold=15016.080078125
node_1: feature_name=ENSG00000152558	feature_id[40].value <= threshold=800.4649963378906
node_2: feature_name=ENSG00000135218	feature_id[1262].value <= threshold=2.9800000190734863
node_3: feature_name=ENSG00000070756	feature_id[485].value > threshold=177.81000518798828
node_99: feature_name=ENSG00000105697	feature_id[1196].value <= threshold=8.775000095367432
node_100: feature_name=ENSG00000130203	feature_id[106].value > threshold=18.760000228881836
node_102: feature_name=ENSG00000115306	feature_id[954].value > threshold=113.6500015258789
node_128: feature_name=ENSG00000197956	feature_id[138].value <= threshold=358.4199981689453
node_129: feature_name=ENSG00000243955	feature_id[685].value <= threshold=44.97500038146973
node_130: feature_name=ENSG00000116260	feature_id[1316].value <= threshold=37.7450008392334
node_131: feature_name=ENSG00000198682	feature_id[432].value > threshold=70.07500076293945
node_133: feature_name=ENSG00000117525	feature_id[1248].value <= threshold=157.97000122070312
Class: EnSC-derived hepatocyte
Rules_94	passed counts:1
node_0: feature_name=ENSG00000173432	feature_id[66].value <= threshold=15016.080078125
node_1: feature_name=ENSG00000152558	feature_id[40].value <= threshold=800.4649963378906
node_2: feature_name=ENSG00000135218	feature_id[1262].value <= threshold=2.9800000190734863
node_3: feature_name=ENSG00000070756	feature_id[485].value > threshold=177.81000518798828
node_99: feature_name=ENSG00000105697	feature_id[1196].value <= threshold=8.775000095367432
node_100: feature_name=ENSG00000130203	feature_id[106].value > threshold=18.760000228881836
node_102: feature_name=ENSG00000115306	feature_id[954].value <= threshold=113.6500015258789
node_103: feature_name=ENSG00000089356	feature_id[841].value > threshold=5.694999933242798
node_119: feature_name=ENSG00000158764	feature_id[613].value <= threshold=10.710000038146973
node_120: feature_name=ENSG00000189221	feature_id[942].value > threshold=3.740000009536743
node_122: feature_name=ENSG00000042493	feature_id[548].value > threshold=3.5250000953674316
node_124: feature_name=ENSG00000164692	feature_id[1340].value > threshold=2608.239990234375
Class: Human embryonic stem cell-derived hepatocyte-like cell
Rules_95	passed counts:1
node_0: feature_name=ENSG00000173432	feature_id[66].value <= threshold=15016.080078125
node_1: feature_name=ENSG00000152558	feature_id[40].value <= threshold=800.4649963378906
node_2: feature_name=ENSG00000135218	feature_id[1262].value <= threshold=2.9800000190734863
node_3: feature_name=ENSG00000070756	feature_id[485].value > threshold=177.81000518798828
node_99: feature_name=ENSG00000105697	feature_id[1196].value <= threshold=8.775000095367432
node_100: feature_name=ENSG00000130203	feature_id[106].value > threshold=18.760000228881836
node_102: feature_name=ENSG00000115306	feature_id[954].value <= threshold=113.6500015258789
node_103: feature_name=ENSG00000089356	feature_id[841].value > threshold=5.694999933242798
node_119: feature_name=ENSG00000158764	feature_id[613].value <= threshold=10.710000038146973
node_120: feature_name=ENSG00000189221	feature_id[942].value > threshold=3.740000009536743
node_122: feature_name=ENSG00000042493	feature_id[548].value > threshold=3.5250000953674316
node_124: feature_name=ENSG00000164692	feature_id[1340].value <= threshold=2608.239990234375
Class: EnSC-derived immature hepatocyte
Rules_96	passed counts:1
node_0: feature_name=ENSG00000173432	feature_id[66].value <= threshold=15016.080078125
node_1: feature_name=ENSG00000152558	feature_id[40].value <= threshold=800.4649963378906
node_2: feature_name=ENSG00000135218	feature_id[1262].value <= threshold=2.9800000190734863
node_3: feature_name=ENSG00000070756	feature_id[485].value > threshold=177.81000518798828
node_99: feature_name=ENSG00000105697	feature_id[1196].value <= threshold=8.775000095367432
node_100: feature_name=ENSG00000130203	feature_id[106].value > threshold=18.760000228881836
node_102: feature_name=ENSG00000115306	feature_id[954].value <= threshold=113.6500015258789
node_103: feature_name=ENSG00000089356	feature_id[841].value > threshold=5.694999933242798
node_119: feature_name=ENSG00000158764	feature_id[613].value <= threshold=10.710000038146973
node_120: feature_name=ENSG00000189221	feature_id[942].value > threshold=3.740000009536743
node_122: feature_name=ENSG00000042493	feature_id[548].value <= threshold=3.5250000953674316
Class: EnSC-derived hepatocyte
Rules_97	passed counts:1
node_0: feature_name=ENSG00000173432	feature_id[66].value <= threshold=15016.080078125
node_1: feature_name=ENSG00000152558	feature_id[40].value <= threshold=800.4649963378906
node_2: feature_name=ENSG00000135218	feature_id[1262].value <= threshold=2.9800000190734863
node_3: feature_name=ENSG00000070756	feature_id[485].value > threshold=177.81000518798828
node_99: feature_name=ENSG00000105697	feature_id[1196].value <= threshold=8.775000095367432
node_100: feature_name=ENSG00000130203	feature_id[106].value > threshold=18.760000228881836
node_102: feature_name=ENSG00000115306	feature_id[954].value <= threshold=113.6500015258789
node_103: feature_name=ENSG00000089356	feature_id[841].value <= threshold=5.694999933242798
node_104: feature_name=ENSG00000160973	feature_id[1255].value <= threshold=38.26499938964844
node_105: feature_name=ENSG00000118271	feature_id[327].value > threshold=104.5099983215332
node_107: feature_name=ENSG00000137731	feature_id[970].value <= threshold=24.3100004196167
node_108: feature_name=ENSG00000161944	feature_id[236].value <= threshold=169.13999938964844
node_109: feature_name=ENSG00000145730	feature_id[743].value > threshold=36.90500068664551
node_111: feature_name=ENSG00000115457	feature_id[998].value > threshold=55.46500015258789
Class: EnSC-derived TPPB-untreated cholangiocyte
Rules_98	passed counts:1
node_0: feature_name=ENSG00000173432	feature_id[66].value <= threshold=15016.080078125
node_1: feature_name=ENSG00000152558	feature_id[40].value <= threshold=800.4649963378906
node_2: feature_name=ENSG00000135218	feature_id[1262].value <= threshold=2.9800000190734863
node_3: feature_name=ENSG00000070756	feature_id[485].value > threshold=177.81000518798828
node_99: feature_name=ENSG00000105697	feature_id[1196].value <= threshold=8.775000095367432
node_100: feature_name=ENSG00000130203	feature_id[106].value > threshold=18.760000228881836
node_102: feature_name=ENSG00000115306	feature_id[954].value <= threshold=113.6500015258789
node_103: feature_name=ENSG00000089356	feature_id[841].value <= threshold=5.694999933242798
node_104: feature_name=ENSG00000160973	feature_id[1255].value <= threshold=38.26499938964844
node_105: feature_name=ENSG00000118271	feature_id[327].value > threshold=104.5099983215332
node_107: feature_name=ENSG00000137731	feature_id[970].value <= threshold=24.3100004196167
node_108: feature_name=ENSG00000161944	feature_id[236].value <= threshold=169.13999938964844
node_109: feature_name=ENSG00000145730	feature_id[743].value > threshold=36.90500068664551
node_111: feature_name=ENSG00000115457	feature_id[998].value <= threshold=55.46500015258789
node_112: feature_name=ENSG00000139329	feature_id[1133].value > threshold=825.050012588501
Class: Human embryonic stem cell-derived hepatocyte-like cell
Rules_99	passed counts:1
node_0: feature_name=ENSG00000173432	feature_id[66].value <= threshold=15016.080078125
node_1: feature_name=ENSG00000152558	feature_id[40].value <= threshold=800.4649963378906
node_2: feature_name=ENSG00000135218	feature_id[1262].value <= threshold=2.9800000190734863
node_3: feature_name=ENSG00000070756	feature_id[485].value > threshold=177.81000518798828
node_99: feature_name=ENSG00000105697	feature_id[1196].value <= threshold=8.775000095367432
node_100: feature_name=ENSG00000130203	feature_id[106].value > threshold=18.760000228881836
node_102: feature_name=ENSG00000115306	feature_id[954].value <= threshold=113.6500015258789
node_103: feature_name=ENSG00000089356	feature_id[841].value <= threshold=5.694999933242798
node_104: feature_name=ENSG00000160973	feature_id[1255].value <= threshold=38.26499938964844
node_105: feature_name=ENSG00000118271	feature_id[327].value > threshold=104.5099983215332
node_107: feature_name=ENSG00000137731	feature_id[970].value <= threshold=24.3100004196167
node_108: feature_name=ENSG00000161944	feature_id[236].value <= threshold=169.13999938964844
node_109: feature_name=ENSG00000145730	feature_id[743].value > threshold=36.90500068664551
node_111: feature_name=ENSG00000115457	feature_id[998].value <= threshold=55.46500015258789
node_112: feature_name=ENSG00000139329	feature_id[1133].value <= threshold=825.050012588501
Class: EnSC-derived cholangiocyte
Rules_100	passed counts:1
node_0: feature_name=ENSG00000173432	feature_id[66].value <= threshold=15016.080078125
node_1: feature_name=ENSG00000152558	feature_id[40].value <= threshold=800.4649963378906
node_2: feature_name=ENSG00000135218	feature_id[1262].value <= threshold=2.9800000190734863
node_3: feature_name=ENSG00000070756	feature_id[485].value <= threshold=177.81000518798828
node_4: feature_name=ENSG00000262902	feature_id[6].value <= threshold=79.06500053405762
node_5: feature_name=ENSG00000166557	feature_id[1459].value <= threshold=32.1299991607666
node_6: feature_name=ENSG00000177954	feature_id[1417].value > threshold=653.2350158691406
node_50: feature_name=ENSG00000105697	feature_id[1196].value <= threshold=39.14500045776367
node_51: feature_name=ENSG00000171236	feature_id[266].value > threshold=22.324999809265137
node_77: feature_name=ENSG00000051523	feature_id[441].value <= threshold=131.0800018310547
node_78: feature_name=ENSG00000137207	feature_id[578].value > threshold=193.8300018310547
node_80: feature_name=ENSG00000164111	feature_id[386].value <= threshold=1020.0399780273438
node_81: feature_name=ENSG00000143013	feature_id[964].value > threshold=2.9549999237060547
node_83: feature_name=ENSG00000183044	feature_id[1353].value > threshold=1.7899999618530273
node_85: feature_name=ENSG00000213626	feature_id[414].value > threshold=101.84499740600586
Class: EnSC-derived cholangiocyte
Rules_101	passed counts:1
node_0: feature_name=ENSG00000173432	feature_id[66].value <= threshold=15016.080078125
node_1: feature_name=ENSG00000152558	feature_id[40].value <= threshold=800.4649963378906
node_2: feature_name=ENSG00000135218	feature_id[1262].value <= threshold=2.9800000190734863
node_3: feature_name=ENSG00000070756	feature_id[485].value <= threshold=177.81000518798828
node_4: feature_name=ENSG00000262902	feature_id[6].value <= threshold=79.06500053405762
node_5: feature_name=ENSG00000166557	feature_id[1459].value <= threshold=32.1299991607666
node_6: feature_name=ENSG00000177954	feature_id[1417].value > threshold=653.2350158691406
node_50: feature_name=ENSG00000105697	feature_id[1196].value <= threshold=39.14500045776367
node_51: feature_name=ENSG00000171236	feature_id[266].value > threshold=22.324999809265137
node_77: feature_name=ENSG00000051523	feature_id[441].value <= threshold=131.0800018310547
node_78: feature_name=ENSG00000137207	feature_id[578].value > threshold=193.8300018310547
node_80: feature_name=ENSG00000164111	feature_id[386].value <= threshold=1020.0399780273438
node_81: feature_name=ENSG00000143013	feature_id[964].value > threshold=2.9549999237060547
node_83: feature_name=ENSG00000183044	feature_id[1353].value > threshold=1.7899999618530273
node_85: feature_name=ENSG00000213626	feature_id[414].value <= threshold=101.84499740600586
Class: EnSC-derived hepatocyte
Rules_102	passed counts:1
node_0: feature_name=ENSG00000173432	feature_id[66].value <= threshold=15016.080078125
node_1: feature_name=ENSG00000152558	feature_id[40].value <= threshold=800.4649963378906
node_2: feature_name=ENSG00000135218	feature_id[1262].value <= threshold=2.9800000190734863
node_3: feature_name=ENSG00000070756	feature_id[485].value <= threshold=177.81000518798828
node_4: feature_name=ENSG00000262902	feature_id[6].value <= threshold=79.06500053405762
node_5: feature_name=ENSG00000166557	feature_id[1459].value <= threshold=32.1299991607666
node_6: feature_name=ENSG00000177954	feature_id[1417].value > threshold=653.2350158691406
node_50: feature_name=ENSG00000105697	feature_id[1196].value <= threshold=39.14500045776367
node_51: feature_name=ENSG00000171236	feature_id[266].value > threshold=22.324999809265137
node_77: feature_name=ENSG00000051523	feature_id[441].value <= threshold=131.0800018310547
node_78: feature_name=ENSG00000137207	feature_id[578].value > threshold=193.8300018310547
node_80: feature_name=ENSG00000164111	feature_id[386].value <= threshold=1020.0399780273438
node_81: feature_name=ENSG00000143013	feature_id[964].value > threshold=2.9549999237060547
node_83: feature_name=ENSG00000183044	feature_id[1353].value <= threshold=1.7899999618530273
Class: EnSC-derived TPPB-untreated cholangiocyte
Rules_103	passed counts:1
node_0: feature_name=ENSG00000173432	feature_id[66].value <= threshold=15016.080078125
node_1: feature_name=ENSG00000152558	feature_id[40].value <= threshold=800.4649963378906
node_2: feature_name=ENSG00000135218	feature_id[1262].value <= threshold=2.9800000190734863
node_3: feature_name=ENSG00000070756	feature_id[485].value <= threshold=177.81000518798828
node_4: feature_name=ENSG00000262902	feature_id[6].value <= threshold=79.06500053405762
node_5: feature_name=ENSG00000166557	feature_id[1459].value <= threshold=32.1299991607666
node_6: feature_name=ENSG00000177954	feature_id[1417].value > threshold=653.2350158691406
node_50: feature_name=ENSG00000105697	feature_id[1196].value <= threshold=39.14500045776367
node_51: feature_name=ENSG00000171236	feature_id[266].value > threshold=22.324999809265137
node_77: feature_name=ENSG00000051523	feature_id[441].value <= threshold=131.0800018310547
node_78: feature_name=ENSG00000137207	feature_id[578].value > threshold=193.8300018310547
node_80: feature_name=ENSG00000164111	feature_id[386].value <= threshold=1020.0399780273438
node_81: feature_name=ENSG00000143013	feature_id[964].value <= threshold=2.9549999237060547
Class: EnSC-derived hepatic endoderm
Rules_104	passed counts:1
node_0: feature_name=ENSG00000173432	feature_id[66].value <= threshold=15016.080078125
node_1: feature_name=ENSG00000152558	feature_id[40].value <= threshold=800.4649963378906
node_2: feature_name=ENSG00000135218	feature_id[1262].value <= threshold=2.9800000190734863
node_3: feature_name=ENSG00000070756	feature_id[485].value <= threshold=177.81000518798828
node_4: feature_name=ENSG00000262902	feature_id[6].value <= threshold=79.06500053405762
node_5: feature_name=ENSG00000166557	feature_id[1459].value <= threshold=32.1299991607666
node_6: feature_name=ENSG00000177954	feature_id[1417].value > threshold=653.2350158691406
node_50: feature_name=ENSG00000105697	feature_id[1196].value <= threshold=39.14500045776367
node_51: feature_name=ENSG00000171236	feature_id[266].value <= threshold=22.324999809265137
node_52: feature_name=ENSG00000140465	feature_id[1036].value > threshold=0.5899999737739563
node_68: feature_name=ENSG00000187193	feature_id[145].value <= threshold=0.6100000143051147
node_69: feature_name=ENSG00000260032	feature_id[1324].value > threshold=102.00500106811523
node_71: feature_name=ENSG00000214063	feature_id[1388].value > threshold=6.744999885559082
Class: EnSC-derived hepatic endoderm
Rules_105	passed counts:1
node_0: feature_name=ENSG00000173432	feature_id[66].value <= threshold=15016.080078125
node_1: feature_name=ENSG00000152558	feature_id[40].value <= threshold=800.4649963378906
node_2: feature_name=ENSG00000135218	feature_id[1262].value <= threshold=2.9800000190734863
node_3: feature_name=ENSG00000070756	feature_id[485].value <= threshold=177.81000518798828
node_4: feature_name=ENSG00000262902	feature_id[6].value <= threshold=79.06500053405762
node_5: feature_name=ENSG00000166557	feature_id[1459].value <= threshold=32.1299991607666
node_6: feature_name=ENSG00000177954	feature_id[1417].value > threshold=653.2350158691406
node_50: feature_name=ENSG00000105697	feature_id[1196].value <= threshold=39.14500045776367
node_51: feature_name=ENSG00000171236	feature_id[266].value <= threshold=22.324999809265137
node_52: feature_name=ENSG00000140465	feature_id[1036].value > threshold=0.5899999737739563
node_68: feature_name=ENSG00000187193	feature_id[145].value <= threshold=0.6100000143051147
node_69: feature_name=ENSG00000260032	feature_id[1324].value > threshold=102.00500106811523
node_71: feature_name=ENSG00000214063	feature_id[1388].value <= threshold=6.744999885559082
Class: EnSC-derived TPPB-untreated cholangiocyte
Rules_106	passed counts:1
node_0: feature_name=ENSG00000173432	feature_id[66].value <= threshold=15016.080078125
node_1: feature_name=ENSG00000152558	feature_id[40].value <= threshold=800.4649963378906
node_2: feature_name=ENSG00000135218	feature_id[1262].value <= threshold=2.9800000190734863
node_3: feature_name=ENSG00000070756	feature_id[485].value <= threshold=177.81000518798828
node_4: feature_name=ENSG00000262902	feature_id[6].value <= threshold=79.06500053405762
node_5: feature_name=ENSG00000166557	feature_id[1459].value <= threshold=32.1299991607666
node_6: feature_name=ENSG00000177954	feature_id[1417].value > threshold=653.2350158691406
node_50: feature_name=ENSG00000105697	feature_id[1196].value <= threshold=39.14500045776367
node_51: feature_name=ENSG00000171236	feature_id[266].value <= threshold=22.324999809265137
node_52: feature_name=ENSG00000140465	feature_id[1036].value <= threshold=0.5899999737739563
node_53: feature_name=ENSG00000119772	feature_id[1674].value > threshold=6.144999980926514
node_55: feature_name=ENSG00000115053	feature_id[300].value > threshold=80.9000015258789
node_57: feature_name=ENSG00000005893	feature_id[313].value <= threshold=341.0950012207031
node_58: feature_name=ENSG00000132541	feature_id[67].value <= threshold=87.47999954223633
node_59: feature_name=ENSG00000109854	feature_id[828].value <= threshold=172.54999542236328
node_60: feature_name=ENSG00000164237	feature_id[363].value <= threshold=10.079999923706055
node_61: feature_name=ENSG00000134375	feature_id[603].value > threshold=148.35000610351562
Class: EnSC-derived hepatic endoderm
Rules_107	passed counts:1
node_0: feature_name=ENSG00000173432	feature_id[66].value <= threshold=15016.080078125
node_1: feature_name=ENSG00000152558	feature_id[40].value <= threshold=800.4649963378906
node_2: feature_name=ENSG00000135218	feature_id[1262].value <= threshold=2.9800000190734863
node_3: feature_name=ENSG00000070756	feature_id[485].value <= threshold=177.81000518798828
node_4: feature_name=ENSG00000262902	feature_id[6].value <= threshold=79.06500053405762
node_5: feature_name=ENSG00000166557	feature_id[1459].value <= threshold=32.1299991607666
node_6: feature_name=ENSG00000177954	feature_id[1417].value <= threshold=653.2350158691406
node_7: feature_name=ENSG00000115738	feature_id[1319].value > threshold=966.2699890136719
node_43: feature_name=ENSG00000169045	feature_id[412].value > threshold=72.59500122070312
node_47: feature_name=ENSG00000141524	feature_id[1742].value <= threshold=3.3350000381469727
Class: EnSC-derived EGFi-untreated hepatocyte
Rules_108	passed counts:1
node_0: feature_name=ENSG00000173432	feature_id[66].value <= threshold=15016.080078125
node_1: feature_name=ENSG00000152558	feature_id[40].value <= threshold=800.4649963378906
node_2: feature_name=ENSG00000135218	feature_id[1262].value <= threshold=2.9800000190734863
node_3: feature_name=ENSG00000070756	feature_id[485].value <= threshold=177.81000518798828
node_4: feature_name=ENSG00000262902	feature_id[6].value <= threshold=79.06500053405762
node_5: feature_name=ENSG00000166557	feature_id[1459].value <= threshold=32.1299991607666
node_6: feature_name=ENSG00000177954	feature_id[1417].value <= threshold=653.2350158691406
node_7: feature_name=ENSG00000115738	feature_id[1319].value > threshold=966.2699890136719
node_43: feature_name=ENSG00000169045	feature_id[412].value <= threshold=72.59500122070312
node_44: feature_name=ENSG00000068366	feature_id[529].value <= threshold=2.909999907016754
Class: EnSC-derived hepatocyte
Rules_109	passed counts:1
node_0: feature_name=ENSG00000173432	feature_id[66].value <= threshold=15016.080078125
node_1: feature_name=ENSG00000152558	feature_id[40].value <= threshold=800.4649963378906
node_2: feature_name=ENSG00000135218	feature_id[1262].value <= threshold=2.9800000190734863
node_3: feature_name=ENSG00000070756	feature_id[485].value <= threshold=177.81000518798828
node_4: feature_name=ENSG00000262902	feature_id[6].value <= threshold=79.06500053405762
node_5: feature_name=ENSG00000166557	feature_id[1459].value <= threshold=32.1299991607666
node_6: feature_name=ENSG00000177954	feature_id[1417].value <= threshold=653.2350158691406
node_7: feature_name=ENSG00000115738	feature_id[1319].value <= threshold=966.2699890136719
node_8: feature_name=ENSG00000088356	feature_id[1731].value > threshold=2.149999976158142
node_26: feature_name=ENSG00000205403	feature_id[296].value > threshold=497.5249786376953
node_38: feature_name=ENSG00000137575	feature_id[1346].value <= threshold=97.67499923706055
node_39: feature_name=ENSG00000168906	feature_id[784].value > threshold=240.25000762939453
Class: EnSC-derived hepatocyte
Rules_110	passed counts:1
node_0: feature_name=ENSG00000173432	feature_id[66].value <= threshold=15016.080078125
node_1: feature_name=ENSG00000152558	feature_id[40].value <= threshold=800.4649963378906
node_2: feature_name=ENSG00000135218	feature_id[1262].value <= threshold=2.9800000190734863
node_3: feature_name=ENSG00000070756	feature_id[485].value <= threshold=177.81000518798828
node_4: feature_name=ENSG00000262902	feature_id[6].value <= threshold=79.06500053405762
node_5: feature_name=ENSG00000166557	feature_id[1459].value <= threshold=32.1299991607666
node_6: feature_name=ENSG00000177954	feature_id[1417].value <= threshold=653.2350158691406
node_7: feature_name=ENSG00000115738	feature_id[1319].value <= threshold=966.2699890136719
node_8: feature_name=ENSG00000088356	feature_id[1731].value > threshold=2.149999976158142
node_26: feature_name=ENSG00000205403	feature_id[296].value > threshold=497.5249786376953
node_38: feature_name=ENSG00000137575	feature_id[1346].value <= threshold=97.67499923706055
node_39: feature_name=ENSG00000168906	feature_id[784].value <= threshold=240.25000762939453
Class: EnSC-derived EGFi-untreated hepatocyte
Rules_111	passed counts:1
node_0: feature_name=ENSG00000173432	feature_id[66].value <= threshold=15016.080078125
node_1: feature_name=ENSG00000152558	feature_id[40].value <= threshold=800.4649963378906
node_2: feature_name=ENSG00000135218	feature_id[1262].value <= threshold=2.9800000190734863
node_3: feature_name=ENSG00000070756	feature_id[485].value <= threshold=177.81000518798828
node_4: feature_name=ENSG00000262902	feature_id[6].value <= threshold=79.06500053405762
node_5: feature_name=ENSG00000166557	feature_id[1459].value <= threshold=32.1299991607666
node_6: feature_name=ENSG00000177954	feature_id[1417].value <= threshold=653.2350158691406
node_7: feature_name=ENSG00000115738	feature_id[1319].value <= threshold=966.2699890136719
node_8: feature_name=ENSG00000088356	feature_id[1731].value > threshold=2.149999976158142
node_26: feature_name=ENSG00000205403	feature_id[296].value <= threshold=497.5249786376953
node_27: feature_name=ENSG00000187134	feature_id[268].value > threshold=14.164999961853027
node_35: feature_name=ENSG00000159840	feature_id[800].value > threshold=311.6750030517578
Class: EnSC-derived EGFi-untreated hepatocyte
Rules_112	passed counts:1
node_0: feature_name=ENSG00000173432	feature_id[66].value <= threshold=15016.080078125
node_1: feature_name=ENSG00000152558	feature_id[40].value <= threshold=800.4649963378906
node_2: feature_name=ENSG00000135218	feature_id[1262].value <= threshold=2.9800000190734863
node_3: feature_name=ENSG00000070756	feature_id[485].value <= threshold=177.81000518798828
node_4: feature_name=ENSG00000262902	feature_id[6].value <= threshold=79.06500053405762
node_5: feature_name=ENSG00000166557	feature_id[1459].value <= threshold=32.1299991607666
node_6: feature_name=ENSG00000177954	feature_id[1417].value <= threshold=653.2350158691406
node_7: feature_name=ENSG00000115738	feature_id[1319].value <= threshold=966.2699890136719
node_8: feature_name=ENSG00000088356	feature_id[1731].value > threshold=2.149999976158142
node_26: feature_name=ENSG00000205403	feature_id[296].value <= threshold=497.5249786376953
node_27: feature_name=ENSG00000187134	feature_id[268].value <= threshold=14.164999961853027
node_28: feature_name=ENSG00000157613	feature_id[1588].value <= threshold=130.23500442504883
node_29: feature_name=ENSG00000118640	feature_id[817].value > threshold=468.6699981689453
node_31: feature_name=ENSG00000068366	feature_id[529].value <= threshold=6.225000023841858
Class: Human embryonic stem cell-derived hepatocyte-like cell
Rules_113	passed counts:1
node_0: feature_name=ENSG00000173432	feature_id[66].value <= threshold=15016.080078125
node_1: feature_name=ENSG00000152558	feature_id[40].value <= threshold=800.4649963378906
node_2: feature_name=ENSG00000135218	feature_id[1262].value <= threshold=2.9800000190734863
node_3: feature_name=ENSG00000070756	feature_id[485].value <= threshold=177.81000518798828
node_4: feature_name=ENSG00000262902	feature_id[6].value <= threshold=79.06500053405762
node_5: feature_name=ENSG00000166557	feature_id[1459].value <= threshold=32.1299991607666
node_6: feature_name=ENSG00000177954	feature_id[1417].value <= threshold=653.2350158691406
node_7: feature_name=ENSG00000115738	feature_id[1319].value <= threshold=966.2699890136719
node_8: feature_name=ENSG00000088356	feature_id[1731].value <= threshold=2.149999976158142
node_9: feature_name=ENSG00000182195	feature_id[1231].value > threshold=42.48499870300293
node_17: feature_name=ENSG00000248527	feature_id[243].value <= threshold=1964.9349975585938
node_18: feature_name=ENSG00000130508	feature_id[1465].value > threshold=15.84000015258789
node_20: feature_name=ENSG00000156381	feature_id[1529].value > threshold=0.38999998569488525
node_22: feature_name=ENSG00000162623	feature_id[1313].value > threshold=0.2549999952316284
Class: EnSC-derived hepatocyte
Rules_114	passed counts:1
node_0: feature_name=ENSG00000173432	feature_id[66].value <= threshold=15016.080078125
node_1: feature_name=ENSG00000152558	feature_id[40].value <= threshold=800.4649963378906
node_2: feature_name=ENSG00000135218	feature_id[1262].value <= threshold=2.9800000190734863
node_3: feature_name=ENSG00000070756	feature_id[485].value <= threshold=177.81000518798828
node_4: feature_name=ENSG00000262902	feature_id[6].value <= threshold=79.06500053405762
node_5: feature_name=ENSG00000166557	feature_id[1459].value <= threshold=32.1299991607666
node_6: feature_name=ENSG00000177954	feature_id[1417].value <= threshold=653.2350158691406
node_7: feature_name=ENSG00000115738	feature_id[1319].value <= threshold=966.2699890136719
node_8: feature_name=ENSG00000088356	feature_id[1731].value <= threshold=2.149999976158142
node_9: feature_name=ENSG00000182195	feature_id[1231].value > threshold=42.48499870300293
node_17: feature_name=ENSG00000248527	feature_id[243].value <= threshold=1964.9349975585938
node_18: feature_name=ENSG00000130508	feature_id[1465].value > threshold=15.84000015258789
node_20: feature_name=ENSG00000156381	feature_id[1529].value > threshold=0.38999998569488525
node_22: feature_name=ENSG00000162623	feature_id[1313].value <= threshold=0.2549999952316284
Class: EnSC-derived hepatoblast
Rules_115	passed counts:1
node_0: feature_name=ENSG00000173432	feature_id[66].value <= threshold=15016.080078125
node_1: feature_name=ENSG00000152558	feature_id[40].value <= threshold=800.4649963378906
node_2: feature_name=ENSG00000135218	feature_id[1262].value <= threshold=2.9800000190734863
node_3: feature_name=ENSG00000070756	feature_id[485].value <= threshold=177.81000518798828
node_4: feature_name=ENSG00000262902	feature_id[6].value <= threshold=79.06500053405762
node_5: feature_name=ENSG00000166557	feature_id[1459].value <= threshold=32.1299991607666
node_6: feature_name=ENSG00000177954	feature_id[1417].value <= threshold=653.2350158691406
node_7: feature_name=ENSG00000115738	feature_id[1319].value <= threshold=966.2699890136719
node_8: feature_name=ENSG00000088356	feature_id[1731].value <= threshold=2.149999976158142
node_9: feature_name=ENSG00000182195	feature_id[1231].value > threshold=42.48499870300293
node_17: feature_name=ENSG00000248527	feature_id[243].value <= threshold=1964.9349975585938
node_18: feature_name=ENSG00000130508	feature_id[1465].value > threshold=15.84000015258789
node_20: feature_name=ENSG00000156381	feature_id[1529].value <= threshold=0.38999998569488525
Class: EnSC-derived TPPB-untreated cholangiocyte
Rules_116	passed counts:1
node_0: feature_name=ENSG00000173432	feature_id[66].value <= threshold=15016.080078125
node_1: feature_name=ENSG00000152558	feature_id[40].value <= threshold=800.4649963378906
node_2: feature_name=ENSG00000135218	feature_id[1262].value <= threshold=2.9800000190734863
node_3: feature_name=ENSG00000070756	feature_id[485].value <= threshold=177.81000518798828
node_4: feature_name=ENSG00000262902	feature_id[6].value <= threshold=79.06500053405762
node_5: feature_name=ENSG00000166557	feature_id[1459].value <= threshold=32.1299991607666
node_6: feature_name=ENSG00000177954	feature_id[1417].value <= threshold=653.2350158691406
node_7: feature_name=ENSG00000115738	feature_id[1319].value <= threshold=966.2699890136719
node_8: feature_name=ENSG00000088356	feature_id[1731].value <= threshold=2.149999976158142
node_9: feature_name=ENSG00000182195	feature_id[1231].value > threshold=42.48499870300293
node_17: feature_name=ENSG00000248527	feature_id[243].value <= threshold=1964.9349975585938
node_18: feature_name=ENSG00000130508	feature_id[1465].value <= threshold=15.84000015258789
Class: EnSC-derived immature hepatocyte
Rules_117	passed counts:1
node_0: feature_name=ENSG00000173432	feature_id[66].value <= threshold=15016.080078125
node_1: feature_name=ENSG00000152558	feature_id[40].value <= threshold=800.4649963378906
node_2: feature_name=ENSG00000135218	feature_id[1262].value <= threshold=2.9800000190734863
node_3: feature_name=ENSG00000070756	feature_id[485].value <= threshold=177.81000518798828
node_4: feature_name=ENSG00000262902	feature_id[6].value <= threshold=79.06500053405762
node_5: feature_name=ENSG00000166557	feature_id[1459].value <= threshold=32.1299991607666
node_6: feature_name=ENSG00000177954	feature_id[1417].value <= threshold=653.2350158691406
node_7: feature_name=ENSG00000115738	feature_id[1319].value <= threshold=966.2699890136719
node_8: feature_name=ENSG00000088356	feature_id[1731].value <= threshold=2.149999976158142
node_9: feature_name=ENSG00000182195	feature_id[1231].value <= threshold=42.48499870300293
node_10: feature_name=ENSG00000281383	feature_id[1383].value > threshold=7.699999809265137
node_14: feature_name=ENSG00000103335	feature_id[1666].value > threshold=16.90500020980835
Class: EnSC-derived immature hepatocyte
