# Supplementary material for: Identifying In Vitro Cultured Human Hepatocytes Markers with Machine Learning Methods Based on Single-Cell RNA-Seq Data
Source: Front Bioeng Biotechnol. 2022 May 30;10:916309. doi: 10.3389/fbioe.2022.916309 (PMC9189284; doi:10.3389/fbioe.2022.916309)
Supplement: Supplementary file 4 [file Table1.XLSX]

## Sheet: Sheet1
Rank	Feature	Gene symbol
1	ENSG00000034510	TMSB10
2	ENSG00000087086	FTL
3	ENSG00000172270	CD147
4	ENSG00000106565	TMEM176B
5	ENSG00000134333	LDHA
6	ENSG00000143549	TPM3
7	ENSG00000262902	-
8	ENSG00000000971	CFH
9	ENSG00000196262	PPIA
10	ENSG00000106538	RARRES2
11	ENSG00000135404	CD63
12	ENSG00000198695	MT-ND6
13	ENSG00000185201	IFITM2
14	ENSG00000168385	SEPTIN2
15	ENSG00000166710	B2M
16	ENSG00000116791	CRYZ
17	ENSG00000161016	RPL8
18	ENSG00000182326	C1S
19	ENSG00000092841	MYL6
20	ENSG00000111640	GAPDH
21	ENSG00000244414	CFHR1
22	ENSG00000164405	UQCRQ
23	ENSG00000164924	YWHAZ
24	ENSG00000225840	-
25	ENSG00000123843	C4BPB
26	ENSG00000172757	CFL1
27	ENSG00000137818	RPLP1
28	ENSG00000123838	C4BPA
29	ENSG00000155366	RHOC
30	ENSG00000125730	C3
31	ENSG00000075624	ACTB
32	ENSG00000174444	RPL4
33	ENSG00000025423	HSD17B6
34	ENSG00000111669	TPI1
35	ENSG00000105707	HPN
36	ENSG00000171560	FGA
37	ENSG00000140374	ETFA
38	ENSG00000122026	RPL21
39	ENSG00000074416	MGLL
40	ENSG00000138069	RAB1A
41	ENSG00000152558	TMEM123
42	ENSG00000113600	C9
43	ENSG00000163041	H3-3A
44	ENSG00000143761	ARF1
45	ENSG00000047457	CP
46	ENSG00000122406	RPL5
47	ENSG00000149925	ALDOA
48	ENSG00000205542	TMSB4X
49	ENSG00000106927	AMBP
50	ENSG00000110700	RPS13
51	ENSG00000171557	FGG
52	ENSG00000158104	HPD
53	ENSG00000229314	ORM1
54	ENSG00000070831	CDC42
55	ENSG00000120053	GOT1
56	ENSG00000125148	MT2A
57	ENSG00000089157	RPLP0
58	ENSG00000148965	SAA4
59	ENSG00000105854	PON2
60	ENSG00000132475	H3-3A
61	ENSG00000214110	-
62	ENSG00000197249	SERPINA1
63	ENSG00000008394	MGST1
64	ENSG00000171564	FGB
65	ENSG00000161203	AP2M1
66	ENSG00000125835	SNRPB
67	ENSG00000173432	SAA1
68	ENSG00000132541	RIDA
69	ENSG00000152291	TGOLN2
70	ENSG00000184009	ACTG1
71	ENSG00000087460	GNAS
72	ENSG00000198668	CALM1
73	ENSG00000257017	HP
74	ENSG00000172531	PPP1CA
75	ENSG00000080618	CPB2
76	ENSG00000137154	RPS6
77	ENSG00000134339	SAA2
78	ENSG00000147604	RPL7
79	ENSG00000162896	PIGR
80	ENSG00000142168	SOD1
81	ENSG00000132693	CRP
82	ENSG00000177697	CD151
83	ENSG00000128524	ATP6V1F
84	ENSG00000071082	RPL31
85	ENSG00000071553	ATP6AP1
86	ENSG00000156096	UGT2B4
87	ENSG00000132703	APCS
88	ENSG00000110955	ATP5F1B
89	ENSG00000084733	RAB10
90	ENSG00000176919	C8G
91	ENSG00000002933	TMEM176A
92	ENSG00000077549	CAPZB
93	ENSG00000138413	IDH1
94	ENSG00000115268	RPS15
95	ENSG00000091583	APOH
96	ENSG00000118680	MYL12B
97	ENSG00000164587	RPS14
98	ENSG00000181458	TMEM45A
99	ENSG00000130208	APOC1
100	ENSG00000017427	IGF1
101	ENSG00000115310	RTN4
102	ENSG00000204628	RACK1
103	ENSG00000117450	PRDX1
104	ENSG00000210151	-
105	ENSG00000071127	WDR1
106	ENSG00000149273	RPS3
107	ENSG00000130203	APOE
108	ENSG00000113924	HGD
109	ENSG00000145321	GC
110	ENSG00000067560	RHOA
111	ENSG00000039537	C6
112	ENSG00000127884	ECHS1
113	ENSG00000109475	RPL34
114	ENSG00000159403	C1R
115	ENSG00000163466	ARPC2
116	ENSG00000130707	ASS1
117	ENSG00000165637	VDAC2
118	ENSG00000156508	EEF1A1
119	ENSG00000125743	SNRPD2
120	ENSG00000120885	CLU
121	ENSG00000196419	XRCC6
122	ENSG00000166741	NNMT
123	ENSG00000084234	APLP2
124	ENSG00000139344	AMDHD1
125	ENSG00000140319	SRP14
126	ENSG00000162244	RPL29
127	ENSG00000151914	DST
128	ENSG00000132386	SERPINF1
129	ENSG00000198886	MT-ND4
130	ENSG00000104760	FGL1
131	ENSG00000115414	FN1
132	ENSG00000138207	RBP4
133	ENSG00000198755	RPL10A
134	ENSG00000007933	FMO3
135	ENSG00000108654	DDX5
136	ENSG00000149131	SERPING1
137	ENSG00000165678	GHITM
138	ENSG00000102317	RBM3
139	ENSG00000197956	S100A6
140	ENSG00000073849	ST6GAL1
141	ENSG00000009724	MASP2
142	ENSG00000143947	RPS27A
143	ENSG00000059804	SLC2A3
144	ENSG00000214274	ANG
145	ENSG00000189067	LITAF
146	ENSG00000187193	MT1X
147	ENSG00000136872	ALDOB
148	ENSG00000186468	RPS23
149	ENSG00000125868	DSTN
150	ENSG00000129988	LBP
151	ENSG00000168036	CTNNB1
152	ENSG00000144713	RPL32
153	ENSG00000176171	BNIP3
154	ENSG00000142089	IFITM3
155	ENSG00000119335	SET
156	ENSG00000154518	ATP5MC3
157	ENSG00000122378	PRXL2A
158	ENSG00000177600	RPLP2
159	ENSG00000168291	PDHB
160	ENSG00000121691	CAT
161	ENSG00000165119	HNRNPK
162	ENSG00000144746	ARL6IP5
163	ENSG00000113889	KNG1
164	ENSG00000119705	SLIRP
165	ENSG00000198899	MT-ATP6
166	ENSG00000014641	MDH1
167	ENSG00000112096	SOD2
168	ENSG00000157131	C8A
169	ENSG00000211459	-
170	ENSG00000134871	COL4A2
171	ENSG00000169136	ATF5
172	ENSG00000063177	RPL18
173	ENSG00000205364	MT1M
174	ENSG00000008988	RPS20
175	ENSG00000103569	AQP9
176	ENSG00000159199	ATP5MC1
177	ENSG00000170458	CD14
178	ENSG00000108518	PFN1
179	ENSG00000136888	ATP6V1G1
180	ENSG00000155629	PIK3AP1
181	ENSG00000021852	C8B
182	ENSG00000168653	NDUFS5
183	ENSG00000145826	LECT2
184	ENSG00000233041	PHGR1
185	ENSG00000149357	LAMTOR1
186	ENSG00000143933	CALM1
187	ENSG00000134240	HMGCS2
188	ENSG00000125144	MT1G
189	ENSG00000100316	RPL3
190	ENSG00000113905	HRG
191	ENSG00000021826	CPS1
192	ENSG00000125691	RPL23
193	ENSG00000088832	FKBP1A
194	ENSG00000134538	SLCO1B1
195	ENSG00000136942	RPL35
196	ENSG00000177700	POLR2L
197	ENSG00000173660	UQCRH
198	ENSG00000213741	RPS29
199	ENSG00000110169	HPX
200	ENSG00000153113	CAST
201	ENSG00000169715	MT1E
202	ENSG00000129625	REEP5
203	ENSG00000197756	RPL37A
204	ENSG00000124564	SLC17A3
205	ENSG00000187514	PTMA
206	ENSG00000197746	PSAP
207	ENSG00000198034	RPS4X
208	ENSG00000116785	CFHR3
209	ENSG00000079557	AFM
210	ENSG00000198727	MT-CYB
211	ENSG00000198242	RPL23A
212	ENSG00000185825	BCAP31
213	ENSG00000075239	ACAT1
214	ENSG00000164344	KLKB1
215	ENSG00000122359	ANXA11
216	ENSG00000116030	SUMO1
217	ENSG00000172354	GNB2
218	ENSG00000182004	SNRPE
219	ENSG00000014216	CAPN1
220	ENSG00000131914	LIN28A
221	ENSG00000165092	ALDH1A1
222	ENSG00000228278	ORM2
223	ENSG00000142676	RPL11
224	ENSG00000101323	HAO1
225	ENSG00000160862	AZGP1
226	ENSG00000213058	-
227	ENSG00000136810	TXN
228	ENSG00000213625	LEPROT
229	ENSG00000142534	RPS11
230	ENSG00000198712	MT-CO2
231	ENSG00000181019	NQO1
232	ENSG00000083845	RPS5
233	ENSG00000163631	ALB
234	ENSG00000272398	CD24
235	ENSG00000117594	HSD11B1
236	ENSG00000113732	ATP6V0E1
237	ENSG00000161944	ASGR2
238	ENSG00000162267	ITIH3
239	ENSG00000167526	RPL13
240	ENSG00000130649	CYP2E1
241	ENSG00000135535	CD164
242	ENSG00000125534	PPDPF
243	ENSG00000079739	PGM1
244	ENSG00000248527	-
245	ENSG00000162909	CAPN2
246	ENSG00000180432	CYP8B1
247	ENSG00000170266	GLB1
248	ENSG00000108515	ENO3
249	ENSG00000112306	RPS12
250	ENSG00000109113	RAB34
251	ENSG00000175336	APOF
252	ENSG00000134463	ECHDC3
253	ENSG00000214530	STARD10
254	ENSG00000117118	SDHB
255	ENSG00000210194	-
256	ENSG00000148702	HABP2
257	ENSG00000143742	SRP9
258	ENSG00000171863	RPS7
259	ENSG00000167315	ACAA2
260	ENSG00000132341	RAN
261	ENSG00000167996	FTH1
262	ENSG00000103275	UBE2I
263	ENSG00000185624	P4HB
264	ENSG00000168028	RPSA
265	ENSG00000198417	MT1F
266	ENSG00000169714	CNBP
267	ENSG00000171236	LRG1
268	ENSG00000117592	PRDX6
269	ENSG00000187134	AKR1C1
270	ENSG00000013306	SLC25A39
271	ENSG00000023734	STRAP
272	ENSG00000167552	TUBA1A
273	ENSG00000249119	-
274	ENSG00000057608	GDI2
275	ENSG00000142937	RPS8
276	ENSG00000198938	MT-CO3
277	ENSG00000134590	RTL8C
278	ENSG00000160014	CALM1
279	ENSG00000142541	RPL13A
280	ENSG00000117632	STMN1
281	ENSG00000162545	CAMK2N1
282	ENSG00000241468	ATP5MF
283	ENSG00000175203	DCTN2
284	ENSG00000093134	VNN3P
285	ENSG00000212907	MT-ND4L
286	ENSG00000164406	LEAP2
287	ENSG00000210196	-
288	ENSG00000198840	MT-ND3
289	ENSG00000197043	ANXA6
290	ENSG00000147872	PLIN2
291	ENSG00000117601	SERPINC1
292	ENSG00000116898	MRPS15
293	ENSG00000170955	CAVIN3
294	ENSG00000157593	SLC35B2
295	ENSG00000145192	AHSG
296	ENSG00000067113	PLPP1
297	ENSG00000205403	CFI
298	ENSG00000145425	RPS3A
299	ENSG00000205358	MT1H
300	ENSG00000151726	ACSL1
301	ENSG00000115053	NCL
302	ENSG00000123562	MORF4L2
303	ENSG00000036473	OTC
304	ENSG00000123561	SERPINA7
305	ENSG00000185475	TMEM179B
306	ENSG00000100345	MYH9
307	ENSG00000109472	CPE
308	ENSG00000100804	PSMB5
309	ENSG00000162961	DPY30
310	ENSG00000145592	RPL37
311	ENSG00000069275	NUCKS1
312	ENSG00000182899	RPL35A
313	ENSG00000136167	LCP1
314	ENSG00000005893	LAMP2
315	ENSG00000103316	CRYM
316	ENSG00000105438	KDELR1
317	ENSG00000163191	S100A11
318	ENSG00000110148	CCKBR
319	ENSG00000198918	RPL39
320	ENSG00000005884	ITGA3
321	ENSG00000142657	PGD
322	ENSG00000110492	MDK
323	ENSG00000265241	RBM8A
324	ENSG00000154723	ATP5PF
325	ENSG00000148175	STOM
326	ENSG00000140416	TPM1
327	ENSG00000165475	CRYL1
328	ENSG00000118271	TTR
329	ENSG00000109046	WSB1
330	ENSG00000141429	GALNT1
331	ENSG00000258793	-
332	ENSG00000125734	GPR108
333	ENSG00000184840	TMED9
334	ENSG00000005471	ABCB4
335	ENSG00000004779	NDUFAB1
336	ENSG00000138326	RPS24
337	ENSG00000152952	PLOD2
338	ENSG00000198804	MT-CO1
339	ENSG00000010404	IDS
340	ENSG00000117298	ECE1
341	ENSG00000088926	F11
342	ENSG00000075618	FSCN1
343	ENSG00000187446	CHP1
344	ENSG00000079246	XRCC5
345	ENSG00000124766	SOX4
346	ENSG00000138356	AOX1
347	ENSG00000198830	HMGN2
348	ENSG00000007062	PROM1
349	ENSG00000102409	BEX4
350	ENSG00000134762	DSC3
351	ENSG00000147403	RPL10
352	ENSG00000166840	GLYATL1
353	ENSG00000143819	EPHX1
354	ENSG00000244474	UGT1A4
355	ENSG00000122566	HNRNPA2B1
356	ENSG00000010256	UQCRC1
357	ENSG00000115221	ITGB6
358	ENSG00000120675	DNAJC15
359	ENSG00000133872	SARAF
360	ENSG00000182054	IDH2
361	ENSG00000122034	GTF3A
362	ENSG00000196923	PDLIM7
363	ENSG00000108561	C1QBP
364	ENSG00000164237	CMBL
365	ENSG00000112667	DNPH1
366	ENSG00000171314	PGAM1
367	ENSG00000111321	LTBR
368	ENSG00000171858	RPS21
369	ENSG00000105699	LSR
370	ENSG00000081051	AFP
371	ENSG00000072778	ACADVL
372	ENSG00000103876	FAH
373	ENSG00000212769	-
374	ENSG00000188257	PLA2G2A
375	ENSG00000189403	HMGB1
376	ENSG00000162576	MXRA8
377	ENSG00000073578	SDHA
378	ENSG00000136881	BAAT
379	ENSG00000136240	KDELR2
380	ENSG00000122218	COPA
381	ENSG00000146701	MDH2
382	ENSG00000198786	MT-ND5
383	ENSG00000103145	HCFC1R1
384	ENSG00000106153	CHCHD2
385	ENSG00000185650	ZFP36L1
386	ENSG00000213585	VDAC1
387	ENSG00000164111	ANXA5
388	ENSG00000198888	MT-ND1
389	ENSG00000137801	THBS1
390	ENSG00000102024	PLS3
391	ENSG00000121966	CXCR4
392	ENSG00000158710	TAGLN2
393	ENSG00000141753	IGFBP4
394	ENSG00000151632	AKR1C2
395	ENSG00000166734	GOLM2
396	ENSG00000060762	MPC1
397	ENSG00000100129	EIF3L
398	ENSG00000125166	GOT2
399	ENSG00000176485	PLAAT3
400	ENSG00000214160	ALG3
401	ENSG00000166681	BEX3
402	ENSG00000132507	EIF5A
403	ENSG00000172809	RPL38
404	ENSG00000102144	PGK1
405	ENSG00000123989	CHPF
406	ENSG00000162458	FBLIM1
407	ENSG00000241186	TDGF1
408	ENSG00000005421	PON1
409	ENSG00000158874	APOA2
410	ENSG00000233056	ERVH48-1
411	ENSG00000144035	NAT8
412	ENSG00000123384	LRP1
413	ENSG00000169045	HNRNPH1
414	ENSG00000149257	SERPINH1
415	ENSG00000213626	LBH
416	ENSG00000163902	RPN1
417	ENSG00000139644	TMBIM6
418	ENSG00000006611	USH1C
419	ENSG00000158864	NDUFS2
420	ENSG00000100243	CYB5R3
421	ENSG00000105404	RABAC1
422	ENSG00000074800	ENO1
423	ENSG00000143158	MPC2
424	ENSG00000068697	LAPTM4A
425	ENSG00000124942	AHNAK
426	ENSG00000210140	-
427	ENSG00000173726	TOMM20
428	ENSG00000125266	EFNB2
429	ENSG00000127948	POR
430	ENSG00000189241	TSPYL1
431	ENSG00000176978	DPP7
432	ENSG00000165588	OTX2
433	ENSG00000198682	PAPSS2
434	ENSG00000163682	RPL9
435	ENSG00000108523	RNF167
436	ENSG00000077147	TM9SF3
437	ENSG00000259380	-
438	ENSG00000249780	-
439	ENSG00000234787	-
440	ENSG00000078401	EDN1
441	ENSG00000122694	GLIPR2
442	ENSG00000051523	CYBA
443	ENSG00000166147	FBN1
444	ENSG00000150687	PRSS23
445	ENSG00000174021	GNG5
446	ENSG00000149809	TM7SF2
447	ENSG00000143774	GUK1
448	ENSG00000197958	RPL12
449	ENSG00000116017	ARID3A
450	ENSG00000130303	BST2
451	ENSG00000164176	EDIL3
452	ENSG00000185896	LAMP1
453	ENSG00000256232	-
454	ENSG00000106804	C5
455	ENSG00000131469	RPL27
456	ENSG00000197747	S100A10
457	ENSG00000117054	ACADM
458	ENSG00000164096	C4orf3
459	ENSG00000198258	UBL5
460	ENSG00000122870	BICC1
461	ENSG00000196139	AKR1C3
462	ENSG00000115541	HSPE1
463	ENSG00000251562	-
464	ENSG00000110092	CCND1
465	ENSG00000161011	SQSTM1
466	ENSG00000103363	ELOB
467	ENSG00000164171	ITGA2
468	ENSG00000196083	IL1RAP
469	ENSG00000277377	SERPINA1
470	ENSG00000148344	PTGES
471	ENSG00000102882	MAPK3
472	ENSG00000276980	-
473	ENSG00000120306	CYSTM1
474	ENSG00000198610	AKR1C4
475	ENSG00000078369	GNB1
476	ENSG00000073060	SCARB1
477	ENSG00000138594	TMOD3
478	ENSG00000166165	CKB
479	ENSG00000137309	HMGA1
480	ENSG00000168487	BMP1
481	ENSG00000156009	MAGEA8
482	ENSG00000131746	TNS4
483	ENSG00000005448	WDR54
484	ENSG00000175793	SFN
485	ENSG00000122085	MTERF4
486	ENSG00000070756	PABPC1
487	ENSG00000210144	-
488	ENSG00000124532	MRS2
489	ENSG00000215845	TSTD1
490	ENSG00000163362	INAVA
491	ENSG00000128595	CALU
492	ENSG00000004142	POLDIP2
493	ENSG00000169738	DCXR
494	ENSG00000110245	APOC3
495	ENSG00000196924	FLNA
496	ENSG00000187048	CYP4A11
497	ENSG00000113657	DPYSL3
498	ENSG00000173801	JUP
499	ENSG00000167815	PRDX2
500	ENSG00000106853	PTGR1
501	ENSG00000197614	MFAP5
502	ENSG00000129353	SLC44A2
503	ENSG00000105398	SULT2A1
504	ENSG00000143153	ATP1B1
505	ENSG00000100097	LGALS1
506	ENSG00000182718	ANXA2
507	ENSG00000124831	LRRFIP1
508	ENSG00000210195	-
509	ENSG00000072210	ALDH3A2
510	ENSG00000126247	CAPNS1
511	ENSG00000160867	FGFR4
512	ENSG00000160789	LMNA
513	ENSG00000022840	RNF10
514	ENSG00000089597	GANAB
515	ENSG00000164733	CTSB
516	ENSG00000188846	RPL14
517	ENSG00000159069	FBXW5
518	ENSG00000130520	LSM4
519	ENSG00000084207	GSTP1
520	ENSG00000198959	TGM2
521	ENSG00000004455	AK2
522	ENSG00000090512	FETUB
523	ENSG00000168743	NPNT
524	ENSG00000138448	ITGAV
525	ENSG00000197594	ENPP1
526	ENSG00000143162	CREG1
527	ENSG00000124225	PMEPA1
528	ENSG00000160182	TFF1
529	ENSG00000198561	CTNND1
530	ENSG00000068366	ACSL4
531	ENSG00000113269	RNF130
532	ENSG00000147274	RBMX
533	ENSG00000140988	RPS2
534	ENSG00000136450	SRSF1
535	ENSG00000105971	CAV2
536	ENSG00000164032	H2AZ1
537	ENSG00000189159	JPT1
538	ENSG00000151365	THRSP
539	ENSG00000013588	GPRC5A
540	ENSG00000186081	KRT5
541	ENSG00000155090	KLF10
542	ENSG00000107223	EDF1
543	ENSG00000065618	COL17A1
544	ENSG00000130522	JUND
545	ENSG00000237356	-
546	ENSG00000070404	FSTL3
547	ENSG00000106049	HIBADH
548	ENSG00000165029	ABCA1
549	ENSG00000042493	CAPG
550	ENSG00000147889	CDKN2A
551	ENSG00000103005	USB1
552	ENSG00000131482	G6PC1
553	ENSG00000124466	LYPD3
554	ENSG00000085063	CD59
555	ENSG00000114480	GBE1
556	ENSG00000169021	UQCRFS1
557	ENSG00000159217	IGF2BP1
558	ENSG00000112299	VNN1
559	ENSG00000170035	UBE2E3
560	ENSG00000121579	NAA50
561	ENSG00000089327	FXYD5
562	ENSG00000251164	-
563	ENSG00000160213	CSTB
564	ENSG00000170961	HAS2
565	ENSG00000175416	CLTB
566	ENSG00000189060	H1-0
567	ENSG00000113013	HSPA9
568	ENSG00000171345	KRT19
569	ENSG00000196188	CTSE
570	ENSG00000196562	SULF2
571	ENSG00000187837	H1-2
572	ENSG00000140575	IQGAP1
573	ENSG00000111716	LDHB
574	ENSG00000135046	ANXA1
575	ENSG00000135744	AGT
576	ENSG00000228474	OST4
577	ENSG00000162482	AKR7A3
578	ENSG00000133169	BEX1
579	ENSG00000137207	YIPF3
580	ENSG00000197461	PDGFA
581	ENSG00000105640	RPL18A
582	ENSG00000169583	CLIC3
583	ENSG00000170606	HSPA4
584	ENSG00000184697	CLDN6
585	ENSG00000156535	CD109
586	ENSG00000131981	LGALS3
587	ENSG00000135111	TBX3
588	ENSG00000108242	CYP2C18
589	ENSG00000125844	RRBP1
590	ENSG00000103811	CTSH
591	ENSG00000125775	SDCBP2
592	ENSG00000073350	LLGL2
593	ENSG00000164040	PGRMC2
594	ENSG00000125968	ID1
595	ENSG00000166535	A2ML1
596	ENSG00000187498	COL4A1
597	ENSG00000117519	CNN3
598	ENSG00000197111	PCBP2
599	ENSG00000149418	ST14
600	ENSG00000112245	PTP4A1
601	ENSG00000159228	CBR1
602	ENSG00000072080	SPP2
603	ENSG00000120693	SMAD9
604	ENSG00000134375	TIMM17A
605	ENSG00000053747	LAMA3
606	ENSG00000158406	H4C1
607	ENSG00000126067	PSMB2
608	ENSG00000178568	ERBB4
609	ENSG00000235847	-
610	ENSG00000124588	NQO2
611	ENSG00000101439	CST3
612	ENSG00000118257	NRP2
613	ENSG00000129351	ILF3
614	ENSG00000158764	ITLN2
615	ENSG00000122176	FMOD
616	ENSG00000172366	MCRIP2
617	ENSG00000116774	OLFML3
618	ENSG00000177469	CAVIN1
619	ENSG00000187758	ADH1A
620	ENSG00000232164	-
621	ENSG00000213996	TM6SF2
622	ENSG00000161281	COX7A1
623	ENSG00000131910	NR0B2
624	ENSG00000130702	LAMA5
625	ENSG00000169813	HNRNPF
626	ENSG00000103196	CRISPLD2
627	ENSG00000135480	KRT7
628	ENSG00000124882	EREG
629	ENSG00000125995	ROMO1
630	ENSG00000155465	SLC7A7
631	ENSG00000112303	VNN2
632	ENSG00000142871	CCN1
633	ENSG00000109814	UGDH
634	ENSG00000165169	DYNLT3
635	ENSG00000113140	SPARC
636	ENSG00000134986	NREP
637	ENSG00000198743	SLC5A3
638	ENSG00000042753	AP2S1
639	ENSG00000038427	VCAN
640	ENSG00000074410	CA12
641	ENSG00000261701	HPR
642	ENSG00000123983	ACSL3
643	ENSG00000161970	RPL26
644	ENSG00000134308	YWHAQ
645	ENSG00000182585	EPGN
646	ENSG00000138449	SLC40A1
647	ENSG00000170542	SERPINB9
648	ENSG00000143543	JTB
649	ENSG00000112378	PERP
650	ENSG00000101443	WFDC2
651	ENSG00000166396	SERPINB7
652	ENSG00000105852	PON3
653	ENSG00000169562	GJB1
654	ENSG00000128242	GAL3ST1
655	ENSG00000163346	PBXIP1
656	ENSG00000185633	NDUFA4L2
657	ENSG00000146648	EGFR
658	ENSG00000099622	CIRBP
659	ENSG00000117984	CTSD
660	ENSG00000245532	-
661	ENSG00000087008	ACOX3
662	ENSG00000249614	-
663	ENSG00000166913	YWHAB
664	ENSG00000126457	PRMT1
665	ENSG00000143320	CRABP2
666	ENSG00000135318	NT5E
667	ENSG00000270074	-
668	ENSG00000130066	SAT1
669	ENSG00000138674	SEC31A
670	ENSG00000144891	AGTR1
671	ENSG00000188910	GJB3
672	ENSG00000160888	IER2
673	ENSG00000055957	ITIH1
674	ENSG00000103202	NME4
675	ENSG00000138271	GPR87
676	ENSG00000163586	FABP1
677	ENSG00000160691	SHC1
678	ENSG00000115380	EFEMP1
679	ENSG00000118816	CCNI
680	ENSG00000141448	GATA6
681	ENSG00000162521	RBBP4
682	ENSG00000155850	SLC26A2
683	ENSG00000205420	KRT6A
684	ENSG00000030582	GRN
685	ENSG00000138801	PAPSS1
686	ENSG00000243955	GSTA1
687	ENSG00000164292	RHOBTB3
688	ENSG00000211445	GPX3
689	ENSG00000114867	EIF4G1
690	ENSG00000198832	SELENOM
691	ENSG00000251381	-
692	ENSG00000012504	NR1H4
693	ENSG00000109072	VTN
694	ENSG00000058085	LAMC2
695	ENSG00000152795	HNRNPDL
696	ENSG00000120738	EGR1
697	ENSG00000134193	REG4
698	ENSG00000277443	MARCKS
699	ENSG00000168615	ADAM9
700	ENSG00000142192	APP
701	ENSG00000189171	S100A13
702	ENSG00000168509	HJV
703	ENSG00000138434	ITPRID2
704	ENSG00000177494	ZBED2
705	ENSG00000139263	LRIG3
706	ENSG00000184292	TACSTD2
707	ENSG00000146247	PHIP
708	ENSG00000159445	THEM4
709	ENSG00000172482	AGXT
710	ENSG00000140350	ANP32A
711	ENSG00000171552	BCL2L1
712	ENSG00000135047	CTSL
713	ENSG00000092199	HNRNPC
714	ENSG00000102007	PLP2
715	ENSG00000069849	ATP1B3
716	ENSG00000180817	PPA1
717	ENSG00000198074	AKR1B10
718	ENSG00000175866	BAIAP2
719	ENSG00000142227	EMP3
720	ENSG00000062716	VMP1
721	ENSG00000072518	MARK2
722	ENSG00000124253	PCK1
723	ENSG00000188643	S100A16
724	ENSG00000267795	SMIM22
725	ENSG00000004799	PDK4
726	ENSG00000170017	ALCAM
727	ENSG00000115524	SF3B1
728	ENSG00000102243	VGLL1
729	ENSG00000072274	TFRC
730	ENSG00000181885	CLDN7
731	ENSG00000150656	CNDP1
732	ENSG00000139540	SLC39A5
733	ENSG00000102316	MAGED2
734	ENSG00000019102	VSIG2
735	ENSG00000120054	CPN1
736	ENSG00000176871	WSB2
737	ENSG00000120889	TNFRSF10B
738	ENSG00000172037	LAMB2
739	ENSG00000128340	RAC2
740	ENSG00000116157	GPX7
741	ENSG00000075223	SEMA3C
742	ENSG00000116678	LEPR
743	ENSG00000171223	JUNB
744	ENSG00000145730	PAM
745	ENSG00000129596	CDO1
746	ENSG00000250266	-
747	ENSG00000198502	HLA-DRB5
748	ENSG00000144481	TRPM8
749	ENSG00000113387	SUB1
750	ENSG00000124713	GNMT
751	ENSG00000006042	TMEM98
752	ENSG00000079616	KIF22
753	ENSG00000132840	BHMT2
754	ENSG00000142669	SH3BGRL3
755	ENSG00000145147	SLIT2
756	ENSG00000140545	MFGE8
757	ENSG00000115234	SNX17
758	ENSG00000116560	SFPQ
759	ENSG00000114978	MOB1A
760	ENSG00000167658	EEF2
761	ENSG00000196878	LAMB3
762	ENSG00000138115	CYP2C8
763	ENSG00000137819	PAQR5
764	ENSG00000111057	KRT18
765	ENSG00000023839	ABCC2
766	ENSG00000163399	ATP1A1
767	ENSG00000136732	GYPC
768	ENSG00000167601	AXL
769	ENSG00000119927	GPAM
770	ENSG00000164266	SPINK1
771	ENSG00000140264	SERF2
772	ENSG00000170421	KRT8
773	ENSG00000111912	NCOA7
774	ENSG00000070190	DAPP1
775	ENSG00000198930	CSAG1
776	ENSG00000171867	PRNP
777	ENSG00000237949	-
778	ENSG00000086548	CEACAM6
779	ENSG00000177105	RHOG
780	ENSG00000079785	DDX1
781	ENSG00000177606	JUN
782	ENSG00000124839	RAB17
783	ENSG00000138764	CCNG2
784	ENSG00000130600	-
785	ENSG00000168906	MAT2A
786	ENSG00000083444	PLOD1
787	ENSG00000130429	ARPC1B
788	ENSG00000164294	GPX8
789	ENSG00000127324	TSPAN8
790	ENSG00000107159	CA9
791	ENSG00000165140	FBP1
792	ENSG00000206450	HLA-B
793	ENSG00000166126	AMN
794	ENSG00000276180	H4C1
795	ENSG00000105894	PTN
796	ENSG00000233461	-
797	ENSG00000148346	LCN2
798	ENSG00000221867	MAGEA3
799	ENSG00000136425	CIB2
800	ENSG00000170373	CST1
801	ENSG00000159840	ZYX
802	ENSG00000124429	POF1B
803	ENSG00000141506	PIK3R5
804	ENSG00000168234	TTC39C
805	ENSG00000092820	EZR
806	ENSG00000116857	TMEM9
807	ENSG00000135486	HNRNPA1
808	ENSG00000035862	TIMP2
809	ENSG00000003436	TFPI
810	ENSG00000162174	ASRGL1
811	ENSG00000104886	PLEKHJ1
812	ENSG00000140297	GCNT3
813	ENSG00000170786	SDR16C5
814	ENSG00000198650	TAT
815	ENSG00000158747	NBL1
816	ENSG00000135549	PKIB
817	ENSG00000168903	BTNL3
818	ENSG00000118640	VAMP8
819	ENSG00000133135	RNF128
820	ENSG00000114771	AADAC
821	ENSG00000159167	STC1
822	ENSG00000079112	CDH17
823	ENSG00000141485	SLC13A5
824	ENSG00000213977	TAX1BP3
825	ENSG00000012660	ELOVL5
826	ENSG00000162366	PDZK1IP1
827	ENSG00000253368	TRNP1
828	ENSG00000005001	PRSS22
829	ENSG00000109854	HTATIP2
830	ENSG00000080824	HSP90AA1
831	ENSG00000173467	AGR3
832	ENSG00000138029	HADHB
833	ENSG00000233276	GPX1
834	ENSG00000160588	MPZL3
835	ENSG00000124762	CDKN1A
836	ENSG00000176788	BASP1
837	ENSG00000205581	HMGN1
838	ENSG00000126005	MMP24OS
839	ENSG00000109861	CTSC
840	ENSG00000106258	CYP3A5
841	ENSG00000138829	FBN2
842	ENSG00000089356	FXYD3
843	ENSG00000177426	TGIF1
844	ENSG00000113575	PPP2CA
845	ENSG00000130234	ACE2
846	ENSG00000100376	FAM118A
847	ENSG00000145384	FABP2
848	ENSG00000142156	COL6A1
849	ENSG00000181143	MUC16
850	ENSG00000150540	HNMT
851	ENSG00000102054	RBBP7
852	ENSG00000134352	IL6ST
853	ENSG00000149591	TAGLN
854	ENSG00000186115	CYP4F2
855	ENSG00000104341	LAPTM4B
856	ENSG00000163993	S100P
857	ENSG00000114638	UPK1B
858	ENSG00000196126	HLA-DRB1
859	ENSG00000072682	P4HA2
860	ENSG00000198890	PRMT6
861	ENSG00000214049	-
862	ENSG00000067057	PFKP
863	ENSG00000173559	NABP1
864	ENSG00000112312	GMNN
865	ENSG00000150093	ITGB1
866	ENSG00000167642	SPINT2
867	ENSG00000130255	RPL36
868	ENSG00000102554	KLF5
869	ENSG00000177106	EPS8L2
870	ENSG00000169903	TM4SF4
871	ENSG00000213401	MAGEA12
872	ENSG00000170890	PLA2G1B
873	ENSG00000161031	PGLYRP2
874	ENSG00000120708	TGFBI
875	ENSG00000197712	FAM114A1
876	ENSG00000249948	GBA3
877	ENSG00000042980	ADAM28
878	ENSG00000171793	CTPS1
879	ENSG00000134757	DSG3
880	ENSG00000122194	PLG
881	ENSG00000204843	DCTN1
882	ENSG00000198758	EPS8L3
883	ENSG00000168765	GSTM4
884	ENSG00000173210	ABLIM3
885	ENSG00000153132	CLGN
886	ENSG00000113722	CDX1
887	ENSG00000171206	TRIM8
888	ENSG00000079931	MOXD1
889	ENSG00000214706	IFRD2
890	ENSG00000117472	TSPAN1
891	ENSG00000108298	RPL19
892	ENSG00000176153	GPX2
893	ENSG00000197635	DPP4
894	ENSG00000139629	GALNT6
895	ENSG00000253649	PRSS51
896	ENSG00000235162	OCC1
897	ENSG00000006327	TNFRSF12A
898	ENSG00000213918	DNASE1
899	ENSG00000052344	PRSS8
900	ENSG00000012171	SEMA3B
901	ENSG00000096088	PGC
902	ENSG00000089220	PEBP1
903	ENSG00000122729	ACO1
904	ENSG00000129925	PGAP6
905	ENSG00000147257	GPC3
906	ENSG00000164251	F2RL1
907	ENSG00000096696	DSP
908	ENSG00000115255	REEP6
909	ENSG00000148677	ANKRD1
910	ENSG00000198467	TPM2
911	ENSG00000244067	GSTA2
912	ENSG00000170345	FOS
913	ENSG00000169851	PCDH7
914	ENSG00000173473	SMARCC1
915	ENSG00000148180	GSN
916	ENSG00000168003	SLC3A2
917	ENSG00000172889	EGFL7
918	ENSG00000196975	ANXA4
919	ENSG00000167244	IGF2
920	ENSG00000133112	TPT1
921	ENSG00000204272	NBDY
922	ENSG00000091513	TF
923	ENSG00000115884	SDC1
924	ENSG00000106541	AGR2
925	ENSG00000113361	CDH6
926	ENSG00000196616	ADH1B
927	ENSG00000166228	PCBD1
928	ENSG00000105223	PLD3
929	ENSG00000173065	FAM222B
930	ENSG00000182704	TSKU
931	ENSG00000164120	HPGD
932	ENSG00000135052	GOLM1
933	ENSG00000136068	FLNB
934	ENSG00000196542	SPTSSB
935	ENSG00000133027	PEMT
936	ENSG00000172425	TTC36
937	ENSG00000260549	-
938	ENSG00000116717	GADD45A
939	ENSG00000124422	USP22
940	ENSG00000102854	MSLN
941	ENSG00000015520	NPC1L1
942	ENSG00000181817	LSM10
943	ENSG00000189221	MAOA
944	ENSG00000100652	SLC10A1
945	ENSG00000244038	DDOST
946	ENSG00000101335	MYL9
947	ENSG00000206538	VGLL3
948	ENSG00000138623	SEMA7A
949	ENSG00000198843	SELENOT
950	ENSG00000112414	ADGRG6
951	ENSG00000146386	ABRACL
952	ENSG00000163737	PF4
953	ENSG00000070019	GUCY2C
954	ENSG00000112308	C6orf62
955	ENSG00000115306	SPTBN1
956	ENSG00000152782	PANK1
957	ENSG00000149201	CCDC81
958	ENSG00000153029	MR1
959	ENSG00000110195	FOLR1
960	ENSG00000160870	CYP3A7
961	ENSG00000107485	GATA3
962	ENSG00000161921	CXCL16
963	ENSG00000153179	RASSF3
964	ENSG00000152234	ATP5F1A
965	ENSG00000143013	LMO4
966	ENSG00000172831	CES2
967	ENSG00000150938	CRIM1
968	ENSG00000175130	MARCKSL1
969	ENSG00000150991	UBC
970	ENSG00000153822	KCNJ16
971	ENSG00000137731	FXYD2
972	ENSG00000149573	MPZL2
973	ENSG00000146409	SLC18B1
974	ENSG00000198431	TXNRD1
975	ENSG00000089472	HEPH
976	ENSG00000167460	TPM4
977	ENSG00000163898	LIPH
978	ENSG00000156709	AIFM1
979	ENSG00000064601	CTSA
980	ENSG00000119977	TCTN3
981	ENSG00000253525	-
982	ENSG00000003056	M6PR
983	ENSG00000170043	TRAPPC1
984	ENSG00000198721	ECI2
985	ENSG00000181222	POLR2A
986	ENSG00000234511	C5orf58
987	ENSG00000144381	HSPD1
988	ENSG00000140391	TSPAN3
989	ENSG00000109610	SOD3
990	ENSG00000134531	EMP1
991	ENSG00000106211	HSPB1
992	ENSG00000147168	IL2RG
993	ENSG00000132780	NASP
994	ENSG00000143507	DUSP10
995	ENSG00000166920	NMES1
996	ENSG00000146072	TNFRSF21
997	ENSG00000144115	THNSL2
998	ENSG00000165672	PRDX3
999	ENSG00000115457	IGFBP2
1000	ENSG00000140740	UQCRC2
1001	ENSG00000140832	MARVELD3
1002	ENSG00000166033	HTRA1
1003	ENSG00000139547	RDH16
1004	ENSG00000099817	POLR2E
1005	ENSG00000172965	-
1006	ENSG00000110888	CAPRIN2
1007	ENSG00000136155	SCEL
1008	ENSG00000189334	S100A14
1009	ENSG00000173702	MUC13
1010	ENSG00000115295	CLIP4
1011	ENSG00000099783	HNRNPM
1012	ENSG00000088256	GNA11
1013	ENSG00000275216	-
1014	ENSG00000253819	-
1015	ENSG00000152137	HSPB8
1016	ENSG00000137699	TRIM29
1017	ENSG00000183311	TUBB
1018	ENSG00000109321	AREG
1019	ENSG00000196507	TCEAL3
1020	ENSG00000115963	RND3
1021	ENSG00000236090	-
1022	ENSG00000104783	KCNN4
1023	ENSG00000138162	TACC2
1024	ENSG00000144063	MALL
1025	ENSG00000197408	CYP2B6
1026	ENSG00000243694	-
1027	ENSG00000088826	SMOX
1028	ENSG00000118898	PPL
1029	ENSG00000163347	CLDN1
1030	ENSG00000124155	PIGT
1031	ENSG00000178980	SELENOW
1032	ENSG00000139318	DUSP6
1033	ENSG00000235899	-
1034	ENSG00000251095	-
1035	ENSG00000244187	TMEM141
1036	ENSG00000189266	PNRC2
1037	ENSG00000140465	CYP1A1
1038	ENSG00000049860	HEXB
1039	ENSG00000100075	SLC25A1
1040	ENSG00000131187	F12
1041	ENSG00000052802	MSMO1
1042	ENSG00000008517	IL32
1043	ENSG00000119801	YPEL5
1044	ENSG00000123609	NMI
1045	ENSG00000236824	-
1046	ENSG00000112992	NNT
1047	ENSG00000151715	TMEM45B
1048	ENSG00000171604	CXXC5
1049	ENSG00000163584	RPL22L1
1050	ENSG00000164825	DEFB1
1051	ENSG00000140564	FURIN
1052	ENSG00000179222	MAGED1
1053	ENSG00000100504	PYGL
1054	ENSG00000104332	SFRP1
1055	ENSG00000124006	OBSL1
1056	ENSG00000138821	SLC39A8
1057	ENSG00000116044	NFE2L2
1058	ENSG00000104081	BMF
1059	ENSG00000110244	APOA4
1060	ENSG00000092068	SLC7A8
1061	ENSG00000070526	ST6GALNAC1
1062	ENSG00000112796	ENPP5
1063	ENSG00000132329	RAMP1
1064	ENSG00000085662	AKR1B1
1065	ENSG00000066813	ACSM2B
1066	ENSG00000135423	GLS2
1067	ENSG00000090339	ICAM1
1068	ENSG00000143217	NECTIN4
1069	ENSG00000153086	ACMSD
1070	ENSG00000146678	IGFBP1
1071	ENSG00000158467	AHCYL2
1072	ENSG00000166206	GABRB3
1073	ENSG00000105974	CAV1
1074	ENSG00000078808	SDF4
1075	ENSG00000137076	TLN1
1076	ENSG00000169116	PARM1
1077	ENSG00000114315	HES1
1078	ENSG00000237973	-
1079	ENSG00000250722	SELENOP
1080	ENSG00000074276	CDHR2
1081	ENSG00000138109	CYP2C9
1082	ENSG00000230734	-
1083	ENSG00000135821	GLUL
1084	ENSG00000072163	LIMS2
1085	ENSG00000167645	YIF1B
1086	ENSG00000102265	TIMP1
1087	ENSG00000159335	PTMS
1088	ENSG00000111674	ENO2
1089	ENSG00000188060	RAB42
1090	ENSG00000120158	RCL1
1091	ENSG00000067225	PKM
1092	ENSG00000171903	CYP4F11
1093	ENSG00000203857	HSD3B1
1094	ENSG00000073792	IGF2BP2
1095	ENSG00000089280	FUS
1096	ENSG00000196576	PLXNB2
1097	ENSG00000121039	RDH10
1098	ENSG00000145287	PLAC8
1099	ENSG00000248329	APELA
1100	ENSG00000167916	KRT24
1101	ENSG00000134602	STK26
1102	ENSG00000154237	LRRK1
1103	ENSG00000170412	GPRC5C
1104	ENSG00000134243	SORT1
1105	ENSG00000135070	ISCA1
1106	ENSG00000261481	-
1107	ENSG00000175115	PACS1
1108	ENSG00000163931	TKT
1109	ENSG00000189143	CLDN4
1110	ENSG00000174348	PODN
1111	ENSG00000077616	NAALAD2
1112	ENSG00000119888	EPCAM
1113	ENSG00000168397	ATG4B
1114	ENSG00000166816	LDHD
1115	ENSG00000129422	MTUS1
1116	ENSG00000164465	DCBLD1
1117	ENSG00000136717	BIN1
1118	ENSG00000156587	UBE2L6
1119	ENSG00000153904	DDAH1
1120	ENSG00000167183	PRR15L
1121	ENSG00000108946	PRKAR1A
1122	ENSG00000102109	PCSK1N
1123	ENSG00000153561	RMND5A
1124	ENSG00000104870	FCGRT
1125	ENSG00000100258	LMF2
1126	ENSG00000184564	SLITRK6
1127	ENSG00000171234	UGT2B7
1128	ENSG00000175356	SCUBE2
1129	ENSG00000198729	PPP1R14C
1130	ENSG00000159674	SPON2
1131	ENSG00000143845	ETNK2
1132	ENSG00000196136	SERPINA3
1133	ENSG00000144366	GULP1
1134	ENSG00000139329	LUM
1135	ENSG00000140450	ARRDC4
1136	ENSG00000145569	OTULINL
1137	ENSG00000100342	APOL1
1138	ENSG00000117410	ATP6V0B
1139	ENSG00000229117	RPL41
1140	ENSG00000125037	EMC3
1141	ENSG00000102755	FLT1
1142	ENSG00000144802	NFKBIZ
1143	ENSG00000147573	TRIM55
1144	ENSG00000185002	RFX6
1145	ENSG00000129103	SUMF2
1146	ENSG00000267603	-
1147	ENSG00000115758	ODC1
1148	ENSG00000157227	MMP14
1149	ENSG00000173598	NUDT4
1150	ENSG00000178573	MAF
1151	ENSG00000135916	ITM2C
1152	ENSG00000105341	DMAC2
1153	ENSG00000121064	SCPEP1
1154	ENSG00000232015	-
1155	ENSG00000133321	PLAAT4
1156	ENSG00000128591	FLNC
1157	ENSG00000135926	TMBIM1
1158	ENSG00000177666	PNPLA2
1159	ENSG00000121361	KCNJ8
1160	ENSG00000126777	KTN1
1161	ENSG00000115009	CCL20
1162	ENSG00000067445	TRO
1163	ENSG00000135094	SDS
1164	ENSG00000177425	PAWR
1165	ENSG00000107537	PHYH
1166	ENSG00000197965	MPZL1
1167	ENSG00000128335	APOL2
1168	ENSG00000107984	DKK1
1169	ENSG00000197061	H4C1
1170	ENSG00000177984	LCN15
1171	ENSG00000131100	ATP6V1E1
1172	ENSG00000145247	OCIAD2
1173	ENSG00000132855	ANGPTL3
1174	ENSG00000173391	OLR1
1175	ENSG00000118004	COLEC11
1176	ENSG00000249173	-
1177	ENSG00000131143	COX4I1
1178	ENSG00000177156	TALDO1
1179	ENSG00000134294	SLC38A2
1180	ENSG00000118990	-
1181	ENSG00000240045	STRIT1
1182	ENSG00000259017	-
1183	ENSG00000103769	RAB11A
1184	ENSG00000137285	TUBB2B
1185	ENSG00000126218	F10
1186	ENSG00000163430	FSTL1
1187	ENSG00000129354	AP1M2
1188	ENSG00000132274	TRIM22
1189	ENSG00000188153	COL4A5
1190	ENSG00000163435	ELF3
1191	ENSG00000203855	-
1192	ENSG00000214548	-
1193	ENSG00000136059	VILL
1194	ENSG00000109758	HGFAC
1195	ENSG00000140092	FBLN5
1196	ENSG00000159166	LAD1
1197	ENSG00000105697	HAMP
1198	ENSG00000034152	MAP2K3
1199	ENSG00000091136	LAMB1
1200	ENSG00000104765	BNIP3L
1201	ENSG00000130741	EIF2S3
1202	ENSG00000282024	-
1203	ENSG00000132437	DDC
1204	ENSG00000076770	MBNL3
1205	ENSG00000170899	GSTA4
1206	ENSG00000164434	FABP7
1207	ENSG00000104327	CALB1
1208	ENSG00000135074	ADAM19
1209	ENSG00000198363	ASPH
1210	ENSG00000265992	-
1211	ENSG00000116209	TMEM59
1212	ENSG00000175899	A2M
1213	ENSG00000105388	CEACAM5
1214	ENSG00000152931	-
1215	ENSG00000221869	CEBPD
1216	ENSG00000104368	PLAT
1217	ENSG00000232973	-
1218	ENSG00000163162	RNF149
1219	ENSG00000152760	DYNLT5
1220	ENSG00000211448	DIO2
1221	ENSG00000068078	FGFR3
1222	ENSG00000158195	WASF2
1223	ENSG00000105655	ISYNA1
1224	ENSG00000101608	MYL12A
1225	ENSG00000125991	ERGIC3
1226	ENSG00000110321	EIF4G2
1227	ENSG00000144837	PLA1A
1228	ENSG00000156675	RAB11FIP1
1229	ENSG00000137561	TTPA
1230	ENSG00000182199	SHMT2
1231	ENSG00000091129	NRCAM
1232	ENSG00000182195	LDOC1
1233	ENSG00000106605	BLVRA
1234	ENSG00000198054	-
1235	ENSG00000160181	TFF2
1236	ENSG00000161013	MGAT4B
1237	ENSG00000163032	VSNL1
1238	ENSG00000064115	TM7SF3
1239	ENSG00000088386	SLC15A1
1240	ENSG00000107438	PDLIM1
1241	ENSG00000198732	SMOC1
1242	ENSG00000117305	HMGCL
1243	ENSG00000131781	FMO5
1244	ENSG00000163283	ALPP
1245	ENSG00000169429	CXCL8
1246	ENSG00000184500	PROS1
1247	ENSG00000088682	COQ9
1248	ENSG00000242265	PEG10
1249	ENSG00000117525	F3
1250	ENSG00000140279	DUOX2
1251	ENSG00000116729	WLS
1252	ENSG00000224051	CPTP
1253	ENSG00000197415	VEPH1
1254	ENSG00000135390	ATP5MC2
1255	ENSG00000116574	RHOU
1256	ENSG00000160973	FOXH1
1257	ENSG00000147123	NDUFB11
1258	ENSG00000152492	CCDC50
1259	ENSG00000118137	APOA1
1260	ENSG00000167600	CYP2S1
1261	ENSG00000114120	SLC25A36
1262	ENSG00000082397	EPB41L3
1263	ENSG00000135218	CD36
1264	ENSG00000050165	DKK3
1265	ENSG00000168528	SERINC2
1266	ENSG00000148700	ADD3
1267	ENSG00000138772	ANXA3
1268	ENSG00000104537	ANXA13
1269	ENSG00000197930	ERO1A
1270	ENSG00000174851	YIF1A
1271	ENSG00000113594	LIFR
1272	ENSG00000174792	ODAPH
1273	ENSG00000166825	ANPEP
1274	ENSG00000169347	GP2
1275	ENSG00000146674	IGFBP3
1276	ENSG00000169994	MYO7B
1277	ENSG00000099937	SERPIND1
1278	ENSG00000159348	CYB5R1
1279	ENSG00000137269	LRRC1
1280	ENSG00000204894	-
1281	ENSG00000226733	-
1282	ENSG00000167644	IMUP
1283	ENSG00000111339	ART4
1284	ENSG00000119922	IFIT2
1285	ENSG00000112902	SEMA5A
1286	ENSG00000134330	IAH1
1287	ENSG00000189280	GJB5
1288	ENSG00000112977	DAP
1289	ENSG00000104325	DECR1
1290	ENSG00000040731	CDH10
1291	ENSG00000265107	GJA5
1292	ENSG00000143420	ENSA
1293	ENSG00000111859	NEDD9
1294	ENSG00000174992	ZG16
1295	ENSG00000151893	CACUL1
1296	ENSG00000125787	GNRH2
1297	ENSG00000256817	-
1298	ENSG00000139641	ESYT1
1299	ENSG00000105357	MYH14
1300	ENSG00000146733	PSPH
1301	ENSG00000174938	SEZ6L2
1302	ENSG00000166145	SPINT1
1303	ENSG00000276291	-
1304	ENSG00000234380	-
1305	ENSG00000165376	CLDN2
1306	ENSG00000131620	ANO1
1307	ENSG00000162981	LRATD1
1308	ENSG00000106624	AEBP1
1309	ENSG00000146859	TMEM140
1310	ENSG00000105401	CDC37
1311	ENSG00000112972	HMGCS1
1312	ENSG00000105290	APLP1
1313	ENSG00000185432	METTL7A
1314	ENSG00000162623	TYW3
1315	ENSG00000103449	SALL1
1316	ENSG00000156973	PDE6D
1317	ENSG00000116260	QSOX1
1318	ENSG00000161638	ITGA5
1319	ENSG00000115474	KCNJ13
1320	ENSG00000115738	ID2
1321	ENSG00000181588	MEX3D
1322	ENSG00000153902	LGI4
1323	ENSG00000233593	-
1324	ENSG00000160868	CYP3A4
1325	ENSG00000260032	-
1326	ENSG00000135346	CGA
1327	ENSG00000151655	ITIH2
1328	ENSG00000204949	-
1329	ENSG00000130173	ANGPTL8
1330	ENSG00000163513	TGFBR2
1331	ENSG00000088992	TESC
1332	ENSG00000104267	CA2
1333	ENSG00000140479	PCSK6
1334	ENSG00000184678	H2BC21
1335	ENSG00000231574	-
1336	ENSG00000090402	SI
1337	ENSG00000165795	NDRG2
1338	ENSG00000100650	SRSF5
1339	ENSG00000060566	CREB3L3
1340	ENSG00000128422	KRT17
1341	ENSG00000164692	COL1A2
1342	ENSG00000145824	CXCL14
1343	ENSG00000186847	KRT14
1344	ENSG00000101115	SALL4
1345	ENSG00000164107	HAND2
1346	ENSG00000091138	SLC26A3
1347	ENSG00000137575	SDCBP
1348	ENSG00000100644	HIF1A
1349	ENSG00000130829	DUSP9
1350	ENSG00000136830	NIBAN2
1351	ENSG00000085733	CTTN
1352	ENSG00000163508	EOMES
1353	ENSG00000171105	INSR
1354	ENSG00000183044	ABAT
1355	ENSG00000171759	PAH
1356	ENSG00000089009	RPL6
1357	ENSG00000108107	RPL28
1358	ENSG00000141744	PNMT
1359	ENSG00000180875	GREM2
1360	ENSG00000197879	MYO1C
1361	ENSG00000114353	GNAI2
1362	ENSG00000228437	-
1363	ENSG00000182247	UBE2E2
1364	ENSG00000171766	GATM
1365	ENSG00000115361	ACADL
1366	ENSG00000184434	LRRC19
1367	ENSG00000156510	HKDC1
1368	ENSG00000160180	TFF3
1369	ENSG00000084754	HADHA
1370	ENSG00000088726	TMEM40
1371	ENSG00000196502	SULT1A1
1372	ENSG00000134802	SLC43A3
1373	ENSG00000113196	HAND1
1374	ENSG00000170558	CDH2
1375	ENSG00000104723	TUSC3
1376	ENSG00000168542	COL3A1
1377	ENSG00000113249	HAVCR1
1378	ENSG00000106367	AP1S1
1379	ENSG00000112335	SNX3
1380	ENSG00000239830	-
1381	ENSG00000108639	SYNGR2
1382	ENSG00000176986	SEC24C
1383	ENSG00000232126	HLA-B
1384	ENSG00000281383	-
1385	ENSG00000163050	COQ8A
1386	ENSG00000178209	PLEC
1387	ENSG00000079459	FDFT1
1388	ENSG00000244509	APOBEC3C
1389	ENSG00000214063	TSPAN4
1390	ENSG00000075415	SLC25A3
1391	ENSG00000134419	RPS15A
1392	ENSG00000185559	DLK1
1393	ENSG00000182551	ADI1
1394	ENSG00000118705	RPN2
1395	ENSG00000159140	SON
1396	ENSG00000170454	KRT75
1397	ENSG00000118503	TNFAIP3
1398	ENSG00000170369	CST2
1399	ENSG00000152661	GJA1
1400	ENSG00000204941	PSG5
1401	ENSG00000187097	ENTPD5
1402	ENSG00000147883	CDKN2B
1403	ENSG00000235123	-
1404	ENSG00000281392	-
1405	ENSG00000142910	TINAGL1
1406	ENSG00000244128	-
1407	ENSG00000107551	RASSF4
1408	ENSG00000140931	CMTM3
1409	ENSG00000251685	-
1410	ENSG00000132510	KDM6B
1411	ENSG00000106261	ZKSCAN1
1412	ENSG00000065833	ME1
1413	ENSG00000151729	SLC25A4
1414	ENSG00000261183	-
1415	ENSG00000157020	SEC13
1416	ENSG00000241685	ARPC1A
1417	ENSG00000166510	CCDC68
1418	ENSG00000177954	RPS27
1419	ENSG00000117335	CD46
1420	ENSG00000118308	IRAG2
1421	ENSG00000154864	PIEZO2
1422	ENSG00000186529	CYP4F3
1423	ENSG00000184232	OAF
1424	ENSG00000197632	SERPINB2
1425	ENSG00000228623	-
1426	ENSG00000229028	-
1427	ENSG00000156127	BATF
1428	ENSG00000166441	RPL27A
1429	ENSG00000167123	CERCAM
1430	ENSG00000179761	PIPOX
1431	ENSG00000166347	CYB5A
1432	ENSG00000164512	ANKRD55
1433	ENSG00000169876	MUC17
1434	ENSG00000165105	RASEF
1435	ENSG00000268902	CSAG2
1436	ENSG00000151491	EPS8
1437	ENSG00000163825	RTP3
1438	ENSG00000148200	NR6A1
1439	ENSG00000182871	COL18A1
1440	ENSG00000115718	PROC
1441	ENSG00000132698	RAB25
1442	ENSG00000120594	PLXDC2
1443	ENSG00000127483	HP1BP3
1444	ENSG00000105967	TFEC
1445	ENSG00000169764	UGP2
1446	ENSG00000100300	TSPO
1447	ENSG00000178882	RFLNA
1448	ENSG00000241343	RPL36A
1449	ENSG00000117983	MUC5B
1450	ENSG00000124568	SLC17A1
1451	ENSG00000101084	RAB5IF
1452	ENSG00000165269	AQP7
1453	ENSG00000130635	COL5A1
1454	ENSG00000064787	BCAS1
1455	ENSG00000100024	UPB1
1456	ENSG00000115290	GRB14
1457	ENSG00000133313	CNDP2
1458	ENSG00000254233	-
1459	ENSG00000221983	UBA52
1460	ENSG00000166557	TMED3
1461	ENSG00000115604	IL18R1
1462	ENSG00000250742	-
1463	ENSG00000225548	-
1464	ENSG00000105372	RPS19
1465	ENSG00000060971	ACAA1
1466	ENSG00000130508	PXDN
1467	ENSG00000104218	CSPP1
1468	ENSG00000225691	HLA-C
1469	ENSG00000162430	SELENON
1470	ENSG00000171385	KCND3
1471	ENSG00000112818	MEP1A
1472	ENSG00000184029	-
1473	ENSG00000169895	SYAP1
1474	ENSG00000115419	GLS
1475	ENSG00000101843	PSMD10
1476	ENSG00000099250	NRP1
1477	ENSG00000166401	SERPINB8
1478	ENSG00000265190	ANXA8
1479	ENSG00000132204	-
1480	ENSG00000091986	CCDC80
1481	ENSG00000126838	PZP
1482	ENSG00000173597	SULT1B1
1483	ENSG00000175315	CST6
1484	ENSG00000105518	TMEM205
1485	ENSG00000250982	-
1486	ENSG00000280241	-
1487	ENSG00000044012	GUCA2B
1488	ENSG00000164054	SHISA5
1489	ENSG00000163251	FZD5
1490	ENSG00000122420	PTGFR
1491	ENSG00000100664	EIF5
1492	ENSG00000165280	VCP
1493	ENSG00000136026	CKAP4
1494	ENSG00000143183	TMCO1
1495	ENSG00000108828	VAT1
1496	ENSG00000099260	PALMD
1497	ENSG00000110203	FOLR3
1498	ENSG00000070882	OSBPL3
1499	ENSG00000146416	AIG1
1500	ENSG00000104853	CLPTM1
1501	ENSG00000215644	GCGR
1502	ENSG00000188042	ARL4C
1503	ENSG00000218739	CEBPZOS
1504	ENSG00000117523	PRRC2C
1505	ENSG00000136603	SKIL
1506	ENSG00000259905	-
1507	ENSG00000128284	APOL3
1508	ENSG00000164713	BRI3
1509	ENSG00000135678	CPM
1510	ENSG00000100612	DHRS7
1511	ENSG00000107798	LIPA
1512	ENSG00000115806	GORASP2
1513	ENSG00000118520	ARG1
1514	ENSG00000186910	SERPINA11
1515	ENSG00000163710	PCOLCE2
1516	ENSG00000111700	SLCO1B3
1517	ENSG00000134769	DTNA
1518	ENSG00000169908	TM4SF1
1519	ENSG00000111713	GYS2
1520	ENSG00000115129	TP53I3
1521	ENSG00000003989	SLC7A2
1522	ENSG00000094755	GABRP
1523	ENSG00000183691	NOG
1524	ENSG00000101017	CD40
1525	ENSG00000139405	RITA1
1526	ENSG00000067082	KLF6
1527	ENSG00000185306	C12orf56
1528	ENSG00000137710	RDX
1529	ENSG00000185499	MUC1
1530	ENSG00000156381	ANKRD9
1531	ENSG00000213593	TMX2
1532	ENSG00000172201	ID4
1533	ENSG00000255112	CHMP1B
1534	ENSG00000114374	USP9Y
1535	ENSG00000204217	BMPR2
1536	ENSG00000106066	CPVL
1537	ENSG00000147526	TACC1
1538	ENSG00000100360	IFT27
1539	ENSG00000182240	BACE2
1540	ENSG00000110243	APOA5
1541	ENSG00000058404	CAMK2B
1542	ENSG00000100412	ACO2
1543	ENSG00000137831	UACA
1544	ENSG00000198715	GLMP
1545	ENSG00000086300	SNX10
1546	ENSG00000107862	GBF1
1547	ENSG00000247516	-
1548	ENSG00000115762	PLEKHB2
1549	ENSG00000169894	MUC3A
1550	ENSG00000175003	SLC22A1
1551	ENSG00000115919	KYNU
1552	ENSG00000160221	GATD3
1553	ENSG00000156804	FBXO32
1554	ENSG00000100077	GRK3
1555	ENSG00000100031	GGT1
1556	ENSG00000116285	ERRFI1
1557	ENSG00000162551	ALPL
1558	ENSG00000204740	MALRD1
1559	ENSG00000101194	SLC17A9
1560	ENSG00000243449	C4orf48
1561	ENSG00000213965	NUDT19
1562	ENSG00000214855	-
1563	ENSG00000141905	NFIC
1564	ENSG00000166148	AVPR1A
1565	ENSG00000198692	EIF1AY
1566	ENSG00000105048	TNNT1
1567	ENSG00000131778	CHD1L
1568	ENSG00000197448	GSTK1
1569	ENSG00000172497	ACOT12
1570	ENSG00000084674	APOB
1571	ENSG00000183747	ACSM2A
1572	ENSG00000188338	SLC38A3
1573	ENSG00000065054	SLC9A3R2
1574	ENSG00000085563	ABCB1
1575	ENSG00000178075	GRAMD1C
1576	ENSG00000218336	TENM3
1577	ENSG00000060982	BCAT1
1578	ENSG00000111348	ARHGDIB
1579	ENSG00000198483	ANKRD35
1580	ENSG00000163541	SUCLG1
1581	ENSG00000178772	CPN2
1582	ENSG00000236496	-
1583	ENSG00000154080	CHST9
1584	ENSG00000280623	-
1585	ENSG00000157551	KCNJ15
1586	ENSG00000196604	POTEF
1587	ENSG00000229807	-
1588	ENSG00000253626	EIF5AL1
1589	ENSG00000157613	CREB3L1
1590	ENSG00000175093	SPSB4
1591	ENSG00000167470	MIDN
1592	ENSG00000203875	-
1593	ENSG00000149927	DOC2A
1594	ENSG00000133639	BTG1
1595	ENSG00000197172	MAGEA6
1596	ENSG00000151690	MFSD6
1597	ENSG00000261150	EPPK1
1598	ENSG00000101198	NKAIN4
1599	ENSG00000232112	TMA7
1600	ENSG00000183742	MACC1
1601	ENSG00000248144	ADH1C
1602	ENSG00000162543	UBXN10
1603	ENSG00000241399	CD302
1604	ENSG00000234745	HLA-B
1605	ENSG00000084110	HAL
1606	ENSG00000086696	HSD17B2
1607	ENSG00000106327	TFR2
1608	ENSG00000117009	KMO
1609	ENSG00000143278	F13B
1610	ENSG00000180573	H2AC6
1611	ENSG00000167165	UGT1A6
1612	ENSG00000105379	ETFB
1613	ENSG00000162687	KCNT2
1614	ENSG00000116016	EPAS1
1615	ENSG00000149932	TMEM219
1616	ENSG00000108774	RAB5C
1617	ENSG00000167641	PPP1R14A
1618	ENSG00000105499	PLA2G4C
1619	ENSG00000167964	RAB26
1620	ENSG00000183741	CBX6
1621	ENSG00000134716	CYP2J2
1622	ENSG00000003402	CFLAR
1623	ENSG00000003249	DBNDD1
1624	ENSG00000002726	AOC1
1625	ENSG00000001036	FUCA2
1626	ENSG00000048392	RRM2B
1627	ENSG00000057019	DCBLD2
1628	ENSG00000054277	OPN3
1629	ENSG00000054148	PHPT1
1630	ENSG00000061656	SPAG4
1631	ENSG00000116833	NR5A2
1632	ENSG00000067048	DDX3Y
1633	ENSG00000064042	LIMCH1
1634	ENSG00000063245	EPN1
1635	ENSG00000067646	ZFY
1636	ENSG00000116882	HAO2
1637	ENSG00000116690	PRG4
1638	ENSG00000116251	RPL22
1639	ENSG00000116459	ATP5PB
1640	ENSG00000101460	MAP1LC3A
1641	ENSG00000101981	F9
1642	ENSG00000100196	KDELR3
1643	ENSG00000100403	ZC3H7B
1644	ENSG00000101076	HNF4A
1645	ENSG00000100473	COCH
1646	ENSG00000099769	IGFALS
1647	ENSG00000099624	ATP5F1D
1648	ENSG00000099901	RANBP1
1649	ENSG00000110887	DAO
1650	ENSG00000110786	PTPN5
1651	ENSG00000118514	ALDH8A1
1652	ENSG00000118263	KLF7
1653	ENSG00000132837	DMGDH
1654	ENSG00000132824	SERINC3
1655	ENSG00000113368	LMNB1
1656	ENSG00000134389	CFHR5
1657	ENSG00000134365	CFHR4
1658	ENSG00000134285	FKBP11
1659	ENSG00000134153	EMC7
1660	ENSG00000134107	BHLHE40
1661	ENSG00000133424	LARGE1
1662	ENSG00000133318	RTN3
1663	ENSG00000133226	SRRM1
1664	ENSG00000114391	RPL24
1665	ENSG00000114251	WNT5A
1666	ENSG00000113648	MACROH2A1
1667	ENSG00000103335	PIEZO1
1668	ENSG00000131711	MAP1B
1669	ENSG00000131002	-
1670	ENSG00000130733	YIPF2
1671	ENSG00000130726	TRIM28
1672	ENSG00000130700	GATA5
1673	ENSG00000103512	NOMO1
1674	ENSG00000103507	BCKDK
1675	ENSG00000119772	DNMT3A
1676	ENSG00000130427	EPO
1677	ENSG00000130312	MRPL34
1678	ENSG00000104177	MYEF2
1679	ENSG00000104413	ESRP1
1680	ENSG00000111684	LPCAT3
1681	ENSG00000111676	ATN1
1682	ENSG00000105402	NAPA
1683	ENSG00000112081	SRSF3
1684	ENSG00000104774	MAN2B1
1685	ENSG00000105676	ARMC6
1686	ENSG00000105220	GPI
1687	ENSG00000111275	ALDH2
1688	ENSG00000119125	GDA
1689	ENSG00000118971	CCND2
1690	ENSG00000106546	AHR
1691	ENSG00000106384	MOGAT3
1692	ENSG00000106351	AGFG2
1693	ENSG00000107331	ABCA2
1694	ENSG00000135506	OS9
1695	ENSG00000130055	GDPD2
1696	ENSG00000129965	INS-IGF2
1697	ENSG00000129824	RPS4Y1
1698	ENSG00000107819	SFXN3
1699	ENSG00000135373	EHF
1700	ENSG00000129235	TXNDC17
1701	ENSG00000129007	CALML4
1702	ENSG00000128268	MGAT3
1703	ENSG00000127914	AKAP9
1704	ENSG00000138777	PPA2
1705	ENSG00000076716	GPC4
1706	ENSG00000127831	VIL1
1707	ENSG00000127481	UBR4
1708	ENSG00000127445	PIN1
1709	ENSG00000139209	SLC38A4
1710	ENSG00000092607	TBX15
1711	ENSG00000092445	TYRO3
1712	ENSG00000091656	ZFHX4
1713	ENSG00000121957	GPSM2
1714	ENSG00000124783	SSR1
1715	ENSG00000110090	CPT1A
1716	ENSG00000109819	PPARGC1A
1717	ENSG00000110651	CD81
1718	ENSG00000110436	SLC1A2
1719	ENSG00000136698	CFC1
1720	ENSG00000136295	TTYH3
1721	ENSG00000090581	GNPTG
1722	ENSG00000088882	CPXM1
1723	ENSG00000137857	DUOX1
1724	ENSG00000137563	GGH
1725	ENSG00000137509	PRCP
1726	ENSG00000137251	TINAG
1727	ENSG00000137210	TMEM14B
1728	ENSG00000137204	SLC22A7
1729	ENSG00000137203	TFAP2A
1730	ENSG00000089685	BIRC5
1731	ENSG00000088367	EPB41L1
1732	ENSG00000088356	PDRG1
1733	ENSG00000087510	TFAP2C
1734	ENSG00000087250	MT3
1735	ENSG00000135862	LAMC1
1736	ENSG00000079689	SCGN
1737	ENSG00000140107	SLC25A47
1738	ENSG00000086205	FOLH1
1739	ENSG00000085491	SLC25A24
1740	ENSG00000083857	FAT1
1741	ENSG00000082438	COBLL1
1742	ENSG00000145476	CYP4V2
1743	ENSG00000141524	TMC6
1744	ENSG00000140443	IGF1R
1745	ENSG00000143653	SCCPDH
1746	ENSG00000143537	ADAM15
1747	ENSG00000146540	C7orf50
1748	ENSG00000142798	HSPG2
1749	ENSG00000141959	PFKL
1750	ENSG00000141837	CACNA1A
1751	ENSG00000141756	FKBP10
1752	ENSG00000147862	NFIB
1753	ENSG00000147689	FAM83A
1754	ENSG00000147647	DPYS
1755	ENSG00000151224	MAT1A
1756	ENSG00000151892	GFRA1
1757	ENSG00000150893	FREM2
1758	ENSG00000149782	PLCB3
1759	ENSG00000159176	CSRP1
1760	ENSG00000155066	PROM2
1761	ENSG00000154639	CXADR
1762	ENSG00000157992	KRTCAP3
1763	ENSG00000157600	TMEM164
1764	ENSG00000179403	VWA1
1765	ENSG00000179344	HLA-DQB1
1766	ENSG00000180304	OAZ2
1767	ENSG00000180210	F2
1768	ENSG00000180176	TH
1769	ENSG00000176974	SHMT1
1770	ENSG00000179091	CYC1
1771	ENSG00000178952	TUFM
1772	ENSG00000178951	ZBTB7A
1773	ENSG00000169564	PCBP1
1774	ENSG00000169213	RAB3B
1775	ENSG00000169083	AR
1776	ENSG00000159307	SCUBE1
1777	ENSG00000173610	UGT2A1
1778	ENSG00000173535	TNFRSF10C
1779	ENSG00000157103	SLC6A1
1780	ENSG00000157087	ATP2B2
1781	ENSG00000178078	STAP2
1782	ENSG00000177830	CHID1
1783	ENSG00000176728	-
1784	ENSG00000172572	PDE3A
1785	ENSG00000161714	PLCD3
1786	ENSG00000161671	EMC10
1787	ENSG00000161249	DMKN
1788	ENSG00000160972	PPP1R16A
1789	ENSG00000173706	HEG1
1790	ENSG00000172995	ARPP21
1791	ENSG00000175348	TMEM9B
1792	ENSG00000172340	SUCLG2
1793	ENSG00000171992	SYNPO
1794	ENSG00000171954	CYP4F22
1795	ENSG00000171634	BPTF
1796	ENSG00000171617	ENC1
1797	ENSG00000174307	PHLDA3
1798	ENSG00000174080	CTSF
1799	ENSG00000175198	PCCA
1800	ENSG00000170820	FSHR
1801	ENSG00000174748	RPL15
1802	ENSG00000163492	CCDC141
1803	ENSG00000180964	TCEAL8
1804	ENSG00000163069	SGCB
1805	ENSG00000162144	CYB561A3
1806	ENSG00000168280	KIF5C
1807	ENSG00000162365	CYP4A22
1808	ENSG00000187109	NAP1L1
1809	ENSG00000186591	UBE2H
1810	ENSG00000182158	CREB3L2
1811	ENSG00000182107	TMEM30B
1812	ENSG00000183549	ACSM5
1813	ENSG00000183091	NEB
1814	ENSG00000183020	AP2A2
1815	ENSG00000182985	CADM1
1816	ENSG00000182902	SLC25A18
1817	ENSG00000182670	TTC3
1818	ENSG00000184226	PCDH9
1819	ENSG00000183778	B3GALT5
1820	ENSG00000164484	TMEM200A
1821	ENSG00000185215	TNFAIP2
1822	ENSG00000185122	HSF1
1823	ENSG00000185000	DGAT1
1824	ENSG00000184588	PDE4B
1825	ENSG00000184432	COPB2
1826	ENSG00000184349	EFNA5
1827	ENSG00000186204	CYP4F12
1828	ENSG00000164659	ELAPOR2
1829	ENSG00000167978	SRRM2
1830	ENSG00000167798	-
1831	ENSG00000167792	NDUFV1
1832	ENSG00000167711	SERPINF2
1833	ENSG00000187720	THSD4
1834	ENSG00000165152	PGAP4
1835	ENSG00000165556	CDX2
1836	ENSG00000165695	AK8
1837	ENSG00000167085	PHB
1838	ENSG00000166866	MYO1A
1839	ENSG00000188219	POTEE
1840	ENSG00000188505	NCCRP1
1841	ENSG00000189223	-
1842	ENSG00000198744	-
1843	ENSG00000197324	LRP10
1844	ENSG00000196834	POTEI
1845	ENSG00000196743	GM2A
1846	ENSG00000196642	RABL6
1847	ENSG00000282019	GPI
1848	ENSG00000280180	-
1849	ENSG00000280156	-
1850	ENSG00000280145	-
1851	ENSG00000279184	-
1852	ENSG00000277893	SRD5A2
1853	ENSG00000281344	-
1854	ENSG00000280587	-
1855	ENSG00000198848	CES1
1856	ENSG00000203797	DDO
1857	ENSG00000277132	UGT2B15
1858	ENSG00000276850	-
1859	ENSG00000276370	-
1860	ENSG00000276256	-
1861	ENSG00000275367	-
1862	ENSG00000275211	CYP2D6
1863	ENSG00000273585	-
1864	ENSG00000198796	ALPK2
1865	ENSG00000205352	PRR13
1866	ENSG00000269113	TRABD2B
1867	ENSG00000267679	-
1868	ENSG00000267391	-
1869	ENSG00000259974	-
1870	ENSG00000261578	-
1871	ENSG00000258609	-
1872	ENSG00000254211	-
1873	ENSG00000206527	HACD2
1874	ENSG00000206503	HLA-A
1875	ENSG00000248923	-
1876	ENSG00000247627	-
1877	ENSG00000213512	GBP7
1878	ENSG00000206341	-
1879	ENSG00000205544	TMEM256
1880	ENSG00000243818	-
1881	ENSG00000240563	L1TD1
1882	ENSG00000242193	-
1883	ENSG00000241253	CFB
1884	ENSG00000234906	APOC2
1885	ENSG00000232654	-
1886	ENSG00000231683	-
1887	ENSG00000230623	-
1888	ENSG00000229007	-
1889	ENSG00000228705	-
1890	ENSG00000228695	-
1891	ENSG00000228620	-
1892	ENSG00000228299	HLA-C
1893	ENSG00000227739	TUBB
1894	ENSG00000226278	-
1895	ENSG00000225830	ERCC6
1896	ENSG00000225746	-
1897	ENSG00000225663	MCRIP1
1898	ENSG00000225383	-
1899	ENSG00000224398	CSNK2B
1900	ENSG00000223722	-
1901	ENSG00000215030	-
